# Supplementary material for: WGCNA analysis of the effect of exogenous BR on leaf angle of maize mutant lpa1
Source: Sci Rep. 2024 Mar 4;14:5238. doi: 10.1038/s41598-024-55835-7 (PMC10909878; doi:10.1038/s41598-024-55835-7)
Supplement: Supplementary file 1 — Supplementary Tables. [file 41598_2024_55835_MOESM1_ESM.xlsx]

## Sheet: Supplementary Table 1
Supplementary Table 1 DEGs regulated in WT and lpa1 leaf occipital under 0 μmol·L-1 BR treatment
Gene ID	WT_CK FPKM	lpa1_CK FPKM	log2(lpa1_CK/WT_CK)	Qvalue(WT_CK-vs-lpa1_CK)	Pvalue(WT_CK-vs-lpa1_CK)
100037746	0.053	0.22	2.02407	9.02951e-05	0.000397789
100037755	12.67	5.926	-1.08312	6.64859e-54	8.00336e-54
100037760	134.803	66.413	-1.0339	0	0
100037765	265.74	87.2	-1.62027	0	0
100037767	4.42	1.916	-1.22647	4.3601e-12	1.32432e-11
100037774	2.503	10.71	2.0896	7.07659e-111	4.68592e-111
100037776	4.38	11.226	1.36281	5.59337e-77	5.09841e-77
100037778	0.793	0.33	-1.25688	4.33734e-05	0.000186593
100037791	0.043	0.97	4.51236	1.56175e-23	3.34936e-23
100037792	47.926	117.02	1.29221	2.37204e-243	7.37285e-244
100037799	26.703	10.92	-1.27975	1.05534e-209	3.81747e-210
100037800	2.313	1.113	-1.01855	5.30812e-13	1.55706e-12
100037802	4.056	24.003	2.58881	0	0
100037807	0.156	1.156	2.87898	1.42549e-46	1.91345e-46
100037808	11.023	30.19	1.48192	0	0
100037810	3.296	17.956	2.44712	0	0
100037813	12.46	53.43	2.10975	2.45178e-187	1.00092e-187
100037816	0.723	2.08	1.54361	5.02496e-18	1.24529e-17
100037819	2.116	10.84	2.37028	2.20198e-245	6.79152e-246
100037827	15.203	4.713	-1.68557	8.07859e-136	4.48661e-136
100101530	0.06	0.69	3.54764	5.86928e-40	8.86028e-40
100101535	1.076	0.48	-1.26515	2.82713e-09	9.64074e-09
100101536	0.056	0.89	3.96566	4.64484e-26	9.36429e-26
100101543	0.75	1.53	1.0284	2.92937e-08	1.04993e-07
100101544	0	7.336	9.71834	2.36424e-77	2.14417e-77
100101548	0.026	0.186	2.76104	0.000331537	0.00152893
100125635	1.113	3.38	1.64313	7.23933e-23	1.57915e-22
100125639	0.126	0.7	2.45749	2.95466e-12	8.91895e-12
100125645	0.013	0.146	3.31358	0.000651509	0.00308036
100125649	0	0.66	7.62233	1.47356e-24	3.07727e-24
100125657	0.113	1.286	3.48093	6.10534e-40	9.2215e-40
100126887	0.08	1.863	4.59562	1.57895e-70	1.53978e-70
100126898	93.836	497.2	2.44512	0	0
100126902	0.05	1.436	4.84021	1.40778e-91	1.09772e-91
100126941	27.333	9.613	-1.50092	5.34951e-182	2.23303e-182
100126965	3.446	8.526	1.28236	8.3437e-28	1.60952e-27
100126972	0.68	1.746	1.41005	5.43953e-23	1.18189e-22
100127010	0	0.063	4.76104	2.62949e-05	0.000111473
100127014	25.79	79.36	1.66285	0	0
100127538	14.703	5.97	-1.33199	2.02735e-58	2.28465e-58
100127539	2.286	0.763	-1.71984	7.00756e-14	1.98954e-13
100127541	45.5	114.576	1.39781	0	0
100135421	0.99	25.04	4.66043	0	0
100135422	641.99	257.9	-1.3039	0	0
100141385	206.393	36.06	-2.50674	0	0
100147731	10.946	58.613	2.41987	0	0
100147737	0.816	2.47	1.61872	2.35008e-24	4.93307e-24
100158231	15.153	3.37	-2.17149	2.29265e-244	7.09405e-245
100170239	2.35	5.613	1.268	1.29455e-86	1.06241e-86
100170240	1.836	4.076	1.14711	3.92811e-55	4.6407e-55
100170244	1.166	2.58	1.20418	6.56604e-17	1.68605e-16
100174972	22.453	6.573	-1.73032	1.50458e-248	4.56846e-249
100191144	0.326	1.33	2.04792	6.70927e-21	1.5388e-20
100191153	2.23	6.243	1.52497	4.68189e-48	6.14061e-48
100191161	5.423	35.196	2.70318	0	0
100191173	1.79	3.633	1.03825	1.96307e-17	4.95934e-17
100191180	0.14	0.373	1.52657	1.50747e-05	6.29287e-05
100191186	1.926	4.716	1.1402	3.05611e-14	8.57604e-14
100191200	20.366	9.32	-1.13259	4.2682e-105	2.9592e-105
100191204	0.05	0.55	3.5095	1.43836e-13	4.13049e-13
100191211	0.173	0.8	2.20613	4.60511e-13	1.34827e-12
100191213	0.136	0.413	1.5835	1.26124e-06	4.92308e-06
100191217	21.16	0.776	-4.72872	0	0
100191218	4.72	1.836	-1.36494	3.02469e-39	4.6174e-39
100191222	89.883	199.78	1.15352	0	0
100191228	0.09	0.5	2.29155	8.58144e-10	2.8609e-09
100191238	1.063	2.986	1.69647	2.50811e-30	4.58385e-30
100191247	0.046	0.76	3.98343	5.84936e-23	1.27163e-22
100191255	0.393	1.74	2.30811	2.10225e-33	3.59868e-33
100191256	103.946	244.48	1.23237	0	0
100191257	7.85	64.89	3.0497	0	0
100191261	0.783	2.12	1.43985	8.81018e-17	2.27023e-16
100191264	0.146	0.503	1.82613	1.40523e-06	5.50306e-06
100191269	4.93	14.21	1.5331	4.01308e-115	2.57163e-115
100191283	28.86	90.39	1.64712	0	0
100191285	0.246	1.793	2.87563	6.54968e-33	1.13296e-32
100191288	2.723	8.633	1.68149	1.14878e-84	9.64103e-85
100191290	37.48	77.296	1.0516	0	0
100191296	1.91	4.1	1.09469	5.87791e-25	1.21577e-24
100191307	1.753	6.383	1.89368	5.19367e-67	5.26701e-67
100191315	0.633	1.476	1.23071	2.13984e-09	7.26543e-09
100191323	1.513	14.336	3.24832	2.68791e-266	7.63563e-267
100191331	0.07	1.553	4.45618	6.58159e-38	1.02746e-37
100191339	0	1.53	8.24647	1.08575e-34	1.80756e-34
100191342	0.046	1.52	5.08681	1.4885e-43	2.10233e-43
100191343	0.843	3.046	1.7083	1.4604e-43	2.06235e-43
100191347	0.04	0.493	3.63551	2.18463e-12	6.56271e-12
100191355	1.676	3.75	1.16674	1.58443e-19	3.7684e-19
100191367	0.233	0.966	2.05578	2.329e-16	6.0893e-16
100191370	0.683	1.966	1.53074	1.6735e-15	4.49571e-15
100191380	0.243	0.883	1.86538	7.90491e-14	2.24841e-13
100191384	9.586	3.476	-1.45939	4.32907e-73	4.10932e-73
100191390	18.88	38.923	1.08255	2.55862e-303	6.32341e-304
100191391	1.076	2.83	1.40164	4.55563e-34	7.68568e-34
100191393	0.336	0.12	-1.47927	1.24727e-06	4.86729e-06
100191398	177.93	43.37	-1.99764	0	0
100191401	0	0.07	4.55459	8.22748e-05	0.00036152
100191416	0.853	12.186	3.86564	0	0
100191418	2.156	7.563	1.82272	2.44771e-141	1.31394e-141
100191420	0.593	1.573	1.34469	3.27335e-26	6.57706e-26
100191430	15.973	35.526	1.17119	2.14103e-262	6.15903e-263
100191431	0.536	1.26	1.23266	2.19388e-12	6.59092e-12
100191438	1.236	3.246	1.48377	1.06128e-53	1.28072e-53
100191445	164.153	40.756	-2.00922	0	0
100191450	0.413	2.003	2.26278	1.2609e-48	1.63815e-48
100191458	5.263	2.583	-1.06613	1.47202e-60	1.61387e-60
100191459	0.176	1.203	2.74798	6.59412e-42	9.60566e-42
100191471	0.51	2.826	2.4899	3.55408e-67	3.59788e-67
100191472	0.65	0.31	-1.07893	4.74835e-05	0.00020492
100191473	1.483	4.723	1.69157	1.42681e-126	8.39977e-127
100191480	0.166	0.053	-1.61978	0.000449105	0.00209281
100191481	7.293	14.72	1.05369	8.33321e-126	4.93411e-126
100191492	6.97	13.706	1.00573	2.28881e-82	1.97616e-82
100191494	5.95	15.2	1.36319	2.18635e-207	8.00034e-208
100191500	0.796	1.733	1.13794	2.73394e-14	7.65889e-14
100191503	5.593	2.54	-1.13509	6.95177e-66	7.13736e-66
100191506	0.26	1.613	2.62521	2.25366e-45	3.08045e-45
100191519	0	15.426	10.6057	5.99552e-124	3.61579e-124
100191534	0.193	0.46	1.29155	1.64022e-05	6.86538e-05
100191535	0.056	1.39	4.56249	4.87797e-41	7.22064e-41
100191538	99.08	19.083	-2.37773	0	0
100191542	0.413	1.226	1.59111	3.42921e-15	9.31361e-15
100191548	78.886	179.653	1.20466	0	0
100191564	0.146	3.9	4.71797	1.19231e-108	8.01177e-109
100191566	0.763	4.04	2.44469	4.4496e-35	7.33891e-35
100191567	1.27	0.52	-2.04309	8.50288e-36	1.38188e-35
100191569	2.313	5.273	1.17608	1.01772e-14	2.80839e-14
100191570	13.14	29.933	1.20535	1.08161e-207	3.94921e-208
100191590	5.546	26.843	2.28035	2.80644e-227	9.34496e-228
100191592	1.5	16.476	3.45638	6.76074e-231	2.22422e-231
100191595	37.906	75.56	1.03306	0	0
100191599	5.496	11.886	1.11991	1.67152e-24	3.49569e-24
100191608	0.653	3.963	2.62777	3.32626e-66	3.39979e-66
100191609	14.453	2.596	-2.4521	2.25314e-105	1.55764e-105
100191617	0.97	3.976	2.03976	1.2419e-58	1.39604e-58
100191623	0.033	0.783	4.55459	9.87295e-19	2.40296e-18
100191632	15.683	33.903	1.16717	7.54055e-279	2.02465e-279
100191633	0.59	2.006	1.77119	3.25668e-29	6.09303e-29
100191649	0.163	3.673	4.46017	3.36938e-89	2.69657e-89
100191654	10.77	27.763	1.37542	6.54642e-241	2.05961e-241
100191658	0.043	0.37	3.17608	1.80869e-10	5.86954e-10
100191660	0.293	1.726	2.58077	1.02197e-39	1.54848e-39
100191661	3.95	9.72	1.31742	5.17716e-74	4.86373e-74
100191664	32	87.82	1.4584	0	0
100191666	0.07	0.286	1.99711	2.31871e-07	8.71053e-07
100191671	1.5	5.73	1.94072	4.408e-79	3.92554e-79
100191682	1.523	3.986	1.33156	5.56401e-38	8.68046e-38
100191687	26.436	11.736	-1.17044	6.88487e-195	2.70487e-195
100191692	0	0.23	5.98343	5.88059e-10	1.94874e-09
100191697	9.473	47.356	2.43056	0	0
100191701	0	1.353	8.80835	3.09979e-47	4.1188e-47
100191704	2.33	6.106	1.41078	1.49207e-23	3.19905e-23
100191708	0.253	14.683	5.88672	2.84177e-192	1.13007e-192
100191715	518.29	1418.95	1.46616	0	0
100191720	5.513	2.26	-1.30449	4.05486e-38	6.30902e-38
100191724	5.656	36.763	2.73641	0	0
100191725	4.643	2.096	-1.15668	6.714e-22	1.5045e-21
100191727	0.006	0.156	4.6615	4.01516e-08	1.44839e-07
100191729	0.276	0.673	1.30418	2.32069e-10	7.56302e-10
100191738	9.796	49.136	2.36284	0	0
100191740	9.463	1.443	-2.68861	7.19909e-218	2.51502e-218
100191741	2.41	18.75	2.98475	0	0
100191746	3.13	7.14	1.30127	1.0244e-106	7.00209e-107
100191748	0.106	14.68	7.13534	0	0
100191750	6.853	16.576	1.26995	1.00715e-131	5.73211e-132
100191752	0.113	1.343	3.56839	1.12003e-40	1.67112e-40
100191753	0.24	0.946	1.97968	2.87756e-16	7.55226e-16
100191759	17.366	37.113	1.08633	1.70597e-267	4.80535e-268
100191760	0	3.203	9.50775	4.5866e-69	4.54149e-69
100191765	2.183	7.733	1.83958	4.69247e-72	4.49831e-72
100191769	41.023	9.5	-2.12224	0	0
100191771	0.23	0.78	1.73385	1.16006e-09	3.88827e-09
100191772	15.706	39.476	1.34651	5.06787e-242	1.5823e-242
100191778	18.763	32.503	1.04476	5.9715e-265	1.70469e-265
100191781	4.72	9.82	1.06764	1.98367e-69	1.95822e-69
100191784	1.033	4.13	1.98156	1.66856e-77	1.51125e-77
100191789	0.063	17.27	7.9133	0	0
100191796	0.47	3.34	2.76744	7.92053e-101	5.71437e-101
100191805	0	6.34	10.3757	8.59623e-110	5.73337e-110
100191810	0.066	0.516	2.88977	2.29902e-08	8.19508e-08
100191818	46.673	19.41	-1.23389	4.56601e-182	1.90415e-182
100191842	0.276	0.753	1.45241	4.99554e-09	1.72246e-08
100191857	242.26	108.576	-1.16224	0	0
100191861	2.37	8.366	1.8224	3.89369e-124	2.33811e-124
100191873	0.143	0.33	1.17608	0.000781737	0.00371808
100191875	55.196	26.963	-1.03711	0	0
100191881	0.023	1.736	6.17608	9.06724e-38	1.4202e-37
100191885	1.416	3.133	1.15342	6.03953e-19	1.46212e-18
100191887	19.866	8.64	-1.20378	5.6107e-94	4.27864e-94
100191890	1.073	3.83	1.80925	2.80607e-54	3.36273e-54
100191895	1.483	5.223	1.86188	1.32857e-69	1.30834e-69
100191898	1.52	2.88	1.03943	1.35079e-36	2.15699e-36
100191905	4.216	16.053	1.93869	4.58393e-199	1.75514e-199
100191906	2.823	7.86	1.50062	4.33135e-80	3.8175e-80
100191907	2.013	0.6	-1.71354	2.46208e-24	5.16965e-24
100191911	0.22	2.036	3.21561	2.63343e-33	4.51586e-33
100191920	0.06	0.43	2.81762	9.86254e-14	2.81665e-13
100191928	2.643	18.96	3.04431	0	0
100191940	8.59	47.926	2.52391	0	0
100191941	22.96	47.706	1.07052	0	0
100191944	0.406	2.73	2.97935	1.34022e-126	7.88461e-127
100191954	0.853	3.76	2.15058	2.08e-75	1.92584e-75
100191955	0.116	0.85	2.87567	3.54599e-20	8.2851e-20
100191956	0.01	1.52	7.17608	3.73209e-36	6.01691e-36
100191958	6.746	16.93	1.32308	4.48014e-46	6.06115e-46
100191962	0.12	0.593	2.36872	5.92665e-12	1.81008e-11
100191964	14.806	32.003	1.15876	3.83158e-205	1.42271e-205
100191965	39.936	87.81	1.13515	0	0
100191968	1.093	2.623	1.25854	1.83156e-20	4.24977e-20
100191970	0.556	2.956	2.42748	2.13978e-64	2.2345e-64
100191976	513.55	0.133	-11.9417	0	0
100191982	1.54	3.363	1.13937	3.1992e-23	6.91026e-23
100191983	13.903	27.59	1.00172	3.01022e-186	1.23731e-186
100192004	2.57	5.036	1.01127	3.18434e-21	7.25449e-21
100192007	25.313	81.79	1.72187	0	0
100192012	0.05	2.413	5.55459	3.47019e-60	3.82539e-60
100192013	9.433	20.856	1.15928	4.93481e-126	2.916e-126
100192014	4.073	1.586	-1.25346	6.59071e-38	1.02914e-37
100192027	1.033	3.536	1.95426	4.83865e-71	4.6935e-71
100192028	2.86	1.17	-1.29942	2.60379e-20	6.06963e-20
100192029	1.303	3.286	1.33958	2.73726e-34	4.59718e-34
100192040	7.806	3.573	-1.01681	6.63397e-117	4.20213e-117
100192044	0.12	0.02	-2.56089	0.000208874	0.000946743
100192050	0.14	1.556	3.48059	1.39036e-46	1.86601e-46
100192072	28.546	92.576	1.69321	0	0
100192077	11.623	26.093	1.15892	1.09055e-89	8.69086e-90
100192080	0.82	2.593	1.65875	2.64573e-22	5.86529e-22
100192081	0.223	2.17	3.30418	1.53445e-28	2.91313e-28
100192089	7.436	54.36	2.88274	0	0
100192090	0.376	0.026	-3.56089	1.30451e-08	4.58858e-08
100192101	11.736	40.32	1.88313	0	0
100192105	1.816	6.876	1.90906	2.20135e-63	2.32252e-63
100192110	56.163	302.18	2.43496	0	0
100192112	3.56	13.76	2.18433	5.41198e-255	1.60654e-255
100192116	3.14	0.61	-2.37991	2.22355e-30	4.05845e-30
100192349	0.11	0.813	2.92263	2.05277e-25	4.20202e-25
100192365	5.19	11.036	1.0957	7.35932e-121	4.54405e-121
100192457	19.573	7.483	-1.41807	7.3148e-164	3.41845e-164
100192462	6.203	16.18	1.41988	1.05639e-129	6.09465e-130
100192464	4.666	1.63	-1.49584	6.50156e-44	9.12946e-44
100192465	4.54	11.796	1.37863	1.06809e-82	9.18133e-83
100192467	0.176	0.936	2.39847	7.5473e-11	2.40841e-10
100192480	0.846	2.413	1.65316	1.85119e-61	2.00039e-61
100192487	1.833	0.806	-1.19368	1.14239e-11	3.52961e-11
100192495	3.236	16.89	2.3822	2.8304e-250	8.52633e-251
100192500	0	0.096	4.94161	8.52319e-06	3.50046e-05
100192508	0.316	0.13	-1.33488	1.38384e-05	5.76078e-05
100192513	0.07	0.673	3.25408	2.49901e-18	6.13868e-18
100192514	0.416	0.013	-4.84629	1.15513e-14	3.1931e-14
100192521	0.886	4.196	2.26562	1.34785e-79	1.19387e-79
100192522	44.816	21.85	-1.02354	4.10295e-177	1.76264e-177
100192547	12.836	34.69	1.43911	0	0
100192556	5.666	62.223	3.44286	0	0
100192557	9.796	31.68	1.57535	0	0
100192560	5.03	11.493	1.20103	3.78406e-134	2.13026e-134
100192565	0.656	3.543	2.33448	1.4846e-56	1.71777e-56
100192573	0.426	0.956	1.18535	1.10493e-05	4.56949e-05
100192575	72.103	21.366	-1.75626	0	0
100192584	0.51	2.49	2.29136	2.05108e-54	2.45224e-54
100192589	0.77	13.483	4.11287	2.48944e-145	1.30354e-145
100192595	45.476	17.723	-1.34852	8.60371e-281	2.28435e-281
100192602	0.053	4.353	6.42096	7.77905e-107	5.30326e-107
100192603	0.446	8.043	4.07806	2.14032e-193	8.48563e-194
100192609	1.19	0.48	-1.29893	6.03161e-11	1.91763e-10
100192610	0.213	28.06	7.71283	0	0
100192615	0.743	2.796	1.90929	4.95467e-32	8.74167e-32
100192631	0.11	29.313	8.24933	0	0
100192638	8.213	2.56	-1.50308	1.57128e-76	1.43632e-76
100192640	0.953	0.09	-3.41089	4.09129e-19	9.84992e-19
100192643	6.48	3.03	-1.08852	3.61622e-35	5.955e-35
100192658	29.26	3.986	-2.86974	0	0
100192663	0.103	0	-4.60528	0.000121887	0.000542439
100192664	0.043	0.703	3.99711	1.13527e-12	3.37435e-12
100192665	0.66	1.606	1.27775	6.11652e-11	1.94512e-10
100192677	0.34	1.293	1.87234	8.39911e-16	2.2364e-15
100192682	0.12	6.396	6.18786	2.43167e-174	1.06116e-174
100192720	0.513	0.04	-4.1608	5.69666e-24	1.20841e-23
100192731	0.48	2.08	2.13048	1.23306e-25	2.51104e-25
100192735	0.07	3.056	5.45931	3.10061e-67	3.13696e-67
100192744	1.403	11.593	3.01103	7.19572e-197	2.78821e-197
100192745	3.546	8.103	1.13188	1.98134e-39	3.01596e-39
100192779	249.476	525.586	1.07893	0	0
100192793	1.116	8.913	3.20298	2.48293e-147	1.27981e-147
100192797	0.043	0.163	1.99165	0.000337958	0.00155956
100192803	0.02	0.4	4.17608	2.76768e-10	9.05015e-10
100192806	0.093	0.61	2.71213	2.05477e-10	6.68165e-10
100192810	0.7	2.07	1.68217	3.49058e-31	6.26863e-31
100192819	2.816	9.47	1.74324	4.2556e-112	2.8018e-112
100192824	6.943	26.59	1.96437	6.1478e-126	3.63521e-126
100192825	0	4.29	8.87096	7.03481e-49	9.10305e-49
100192831	38.436	15.53	-1.31752	6.4608e-177	2.77816e-177
100192837	0.346	1.966	2.52091	6.91582e-19	1.67688e-18
100192842	23.746	1.99	-3.60646	0	0
100192846	3.13	19.323	2.68205	3.97652e-261	1.14947e-261
100192860	0.613	6.45	3.40126	1.25646e-180	5.29749e-181
100192862	5.963	16.64	1.48136	8.81181e-105	6.14102e-105
100192870	0.213	0.49	1.17608	0.000258333	0.00118041
100192880	4.3	1.356	-1.39476	2.8193e-26	5.65125e-26
100192886	70.266	228.386	1.70752	0	0
100192892	1.246	7.453	2.49052	1.27369e-196	4.94292e-197
100192901	0	3.066	9.18507	5.35053e-58	6.06162e-58
100192906	5.11	10.046	1.10876	4.0691e-122	2.48405e-122
100192921	1.343	3.49	1.37209	7.04121e-45	9.69186e-45
100192922	1.746	7.15	2.01492	2.63516e-112	1.73231e-112
100192924	7.823	17.156	1.15735	3.62751e-82	3.13416e-82
100192925	3	9.613	1.71011	2.60492e-95	1.9662e-95
100192928	60.6	28.55	-1.09156	1.95774e-143	1.03724e-143
100192931	3.9	19.726	2.36011	6.16928e-104	4.32775e-104
100192935	5.156	27.396	2.40961	9.26612e-208	3.38142e-208
100192940	6.846	14.436	1.08031	2.88756e-68	2.88568e-68
100192951	2.256	5.133	1.19253	1.03957e-35	1.69177e-35
100192964	17.486	8.493	-1.04166	4.34292e-68	4.34789e-68
100192969	0.2	2.273	3.53805	2.33705e-65	2.41251e-65
100192984	0.43	0.156	-1.48465	3.57942e-05	0.00015303
100192993	1.016	4.803	2.24921	1.11836e-62	1.19086e-62
100192994	0.033	1.62	5.62674	8.29683e-39	1.27601e-38
100193004	8.87	2.146	-1.69744	5.93708e-171	2.65726e-171
100193014	0.556	21.38	5.2688	1.96479e-276	5.33433e-277
100193015	0.503	1.133	1.21234	6.94762e-09	2.40983e-08
100193020	12.4	29.816	1.26494	2.21246e-135	1.23227e-135
100193025	0.41	0.93	1.17134	5.01217e-09	1.7283e-08
100193031	0.073	0	-4.14585	0.000844711	0.00403362
100193037	0.993	2.666	1.42299	1.49435e-18	3.65051e-18
100193044	2.133	0.446	-2.30935	1.26608e-31	2.25425e-31
100193045	1.643	0.296	-2.19476	7.90969e-32	1.40216e-31
100193060	0.266	0.063	-2.09338	3.30299e-05	0.000140816
100193068	0.606	2.153	1.90407	1.65732e-29	3.0855e-29
100193078	5.36	0	-9.31076	2.4873e-56	2.88836e-56
100193079	0.35	1.206	1.79002	1.16328e-09	3.89928e-09
100193083	6.023	30.046	2.31971	2.47412e-283	6.49985e-284
100193088	9.13	19.726	1.11083	8.55834e-91	6.71441e-91
100193092	0.073	0.543	2.85415	1.45699e-10	4.70815e-10
100193098	0.736	1.373	1.04832	2.15322e-12	6.46489e-12
100193099	1.113	3.326	1.58715	9.02449e-46	1.2265e-45
100193100	0.066	1.256	4.3524	1.13177e-25	2.30184e-25
100193105	2.236	9.406	2.08941	7.27491e-223	2.47615e-223
100193108	0.056	1.196	4.89854	3.03781e-81	2.64164e-81
100193113	9.253	27.256	1.57881	1.97506e-166	9.1079e-167
100193114	0	1.13	8.17608	2.2744e-33	3.89565e-33
100193116	0.106	0.606	2.63551	2.23763e-17	5.66367e-17
100193133	0.323	0.146	-1.1435	0.000881673	0.00422033
100193142	0.263	0.556	1.23602	2.43403e-06	9.66561e-06
100193149	0.66	0.156	-1.93593	7.06483e-11	2.25233e-10
100193151	1.796	5.426	1.48943	3.18888e-46	4.30084e-46
100193160	0.646	1.37	1.09435	9.31964e-09	3.25398e-08
100193170	0.393	0.813	1.12264	1.37094e-06	5.36303e-06
100193171	54.23	13.36	-1.34733	0	0
100193175	3.556	8.536	1.31994	3.25375e-61	3.53352e-61
100193192	0.136	5.623	5.39227	3.14832e-157	1.53731e-157
100193194	0.063	1.186	4.30261	2.9525e-29	5.5192e-29
100193205	0	10.44	10.7582	2.80575e-134	1.57839e-134
100193207	0.34	0.823	1.30481	0.000312597	0.00143859
100193218	1.576	0	-8.37717	6.55611e-34	1.11012e-33
100193221	4.38	9.743	1.21369	7.77432e-81	6.78683e-81
100193231	5.613	34.013	2.59725	0	0
100193241	0.203	23.03	7.07355	0	0
100193249	2.186	12.38	2.54879	1.10358e-67	1.11189e-67
100193257	36.066	10.05	-1.84486	0	0
100193259	0.12	6.223	6.11582	3.88818e-190	1.56559e-190
100193284	1.133	4.606	2.03295	1.04658e-51	1.29619e-51
100193288	0.13	1.973	3.95968	1.13487e-49	1.44791e-49
100193296	0.133	1.606	3.65324	4.33514e-67	4.39116e-67
100193308	0	1.003	8.08297	1.069e-31	1.90037e-31
100193310	0.103	0.39	1.91828	2.05433e-06	8.11682e-06
100193317	6.826	37.44	2.5155	0	0
100193323	0.533	2.986	2.43399	3.50684e-73	3.32463e-73
100193331	7.016	3.36	-1.06321	1.77498e-41	2.60652e-41
100193332	0.043	1.273	4.84283	9.32841e-30	1.72498e-29
100193340	1.21	9.473	2.97183	2.43689e-276	6.62581e-277
100193349	2.92	7.926	1.4434	2.68148e-23	5.78503e-23
100193350	0.993	3.066	1.64655	1.02795e-27	1.98767e-27
100193352	4.78	2.426	-1.07845	2.19563e-22	4.85652e-22
100193354	7.693	21.373	1.46951	1.17036e-91	9.1166e-92
100193366	0.07	0.66	3.22338	2.43129e-07	9.13977e-07
100193369	2.85	0.953	-1.59064	6.31931e-14	1.79098e-13
100193370	2.21	7.833	1.84724	6.45915e-58	7.33046e-58
100193386	0.173	2.126	3.61924	1.79724e-33	3.07118e-33
100193388	0.63	0.206	-1.58877	4.20175e-07	1.59891e-06
100193401	51.89	6.053	-3.08832	0	0
100193407	0.013	0.336	4.52657	5.86211e-13	1.7239e-12
100193412	0.55	1.403	1.51523	2.27037e-27	4.42673e-27
100193417	0.056	1.013	4.20667	2.18136e-31	3.90003e-31
100193424	4.833	2.313	-1.07052	1.17068e-25	2.38167e-25
100193425	0.183	0.676	1.88163	7.45634e-12	2.28739e-11
100193450	12.553	5.823	-1.11042	1.42275e-59	1.57889e-59
100193465	73.293	29.046	-1.33562	0	0
100193468	18.303	44.446	1.26255	3.75983e-238	1.19867e-238
100193471	42.96	18.39	-1.20935	0	0
100193472	0.043	0.676	3.95569	1.78106e-22	3.93064e-22
100193478	6.286	2.21	-1.51367	3.42034e-40	5.14555e-40
100193484	17.403	7.5	-1.01982	1.76848e-118	1.11032e-118
100193489	4.586	1.11	-2.05823	3.52659e-62	3.78055e-62
100193498	1.943	7.11	1.87669	3.39463e-49	4.36758e-49
100193505	0.063	0.17	1.75368	1.75402e-05	7.35533e-05
100193523	7.496	2.376	-1.65746	2.37622e-49	3.04968e-49
100193545	0.353	1.31	1.91148	1.4611e-16	3.79416e-16
100193546	5.623	0.9	-2.77323	1.07791e-163	5.04603e-164
100193561	0.126	0.3	1.21672	0.000977344	0.00469291
100193581	0.063	0.256	2.04674	8.05701e-06	3.30321e-05
100193582	9.01	19.42	1.13633	1.80108e-96	1.34615e-96
100193588	0.25	0.52	1.01974	4.56909e-05	0.000196855
100193589	2.046	8.11	1.96775	2.19296e-116	1.39565e-116
100193595	0.086	0.833	3.66941	1.96286e-36	3.14731e-36
100193600	0	0.983	7.37771	1.92903e-21	4.37504e-21
100193602	0.1	1.996	4.33096	2.0777e-71	2.00915e-71
100193603	7.773	3.743	-1.06862	1.00779e-40	1.50205e-40
100193604	0.31	0.946	1.75857	2.42371e-14	6.77915e-14
100193605	41.356	20.303	-1.10789	3.83879e-267	1.0836e-267
100193610	0.08	0.57	2.79275	1.08502e-15	2.89901e-15
100193612	6.176	1.843	-1.74146	1.14912e-51	1.42434e-51
100193615	0.62	1.6	1.34225	2.73901e-14	7.67363e-14
100193618	0.346	1.16	1.74544	1.20436e-11	3.72373e-11
100193621	78.376	29.666	-1.41739	0	0
100193626	0.373	23.33	5.97122	0	0
100193627	0.126	0.356	1.43911	3.65903e-07	1.38859e-06
100193647	55.633	3.136	-3.93988	0	0
100193671	0.246	0.766	1.69065	5.30754e-14	1.5001e-13
100193679	2.97	7.186	1.26581	3.78095e-53	4.59366e-53
100193680	2.69	6.606	1.31158	9.54485e-61	1.0438e-60
100193686	3.283	0.916	-1.7482	5.29117e-48	6.94502e-48
100193687	0.646	1.46	1.2722	8.61404e-13	2.54796e-12
100193703	0.276	2.203	2.99256	4.56623e-52	5.62886e-52
100193704	39.693	12.706	-1.45304	0	0
100193710	0.23	0.853	1.87881	6.18547e-13	1.82035e-12
100193723	2.713	1.23	-1.15612	4.99483e-16	1.32178e-15
100193724	1.19	3.813	1.61028	6.78492e-50	8.62934e-50
100193729	0.066	15.39	7.8254	0	0
100193734	0.216	0.556	1.34332	7.41821e-06	3.03539e-05
100193743	9.77	19.336	1.65982	0	0
100193744	3.14	11.53	1.90927	2.73092e-79	2.42493e-79
100193747	3.846	1.876	-1.01343	5.98776e-34	1.01293e-33
100193748	0.003	2.56	9.53714	3.60094e-138	1.97038e-138
100193750	0.116	1.18	3.346	1.60368e-33	2.73626e-33
100193752	0.056	0.37	2.74723	1.1854e-09	3.97653e-09
100193754	0.656	0.16	-2.14217	4.53044e-11	1.43259e-10
100193757	8.61	1.88	-2.16635	1.36442e-148	6.97291e-149
100193761	33.77	67.736	1.00722	0	0
100193763	80.73	35.23	-1.19955	0	0
100193768	0	1.856	9.11154	9.98482e-56	1.16825e-55
100193776	0.863	7.216	3.08022	1.67176e-150	8.4568e-151
100193780	0.04	0.596	3.96267	8.8137e-16	2.34802e-15
100193790	45.11	112.946	1.32484	0	0
100193793	0.68	4.933	2.83267	1.38724e-95	1.0446e-95
100193795	0	0.146	4.6615	4.64275e-05	0.00020027
100193796	26.956	72.433	1.43256	0	0
100193798	1.483	0.29	-2.35815	8.73127e-28	1.68533e-27
100193802	1.993	0.636	-1.68818	3.30814e-26	6.64761e-26
100193806	0.02	0.446	4.51521	7.32798e-13	2.16185e-12
100193808	1.336	5.566	2.05901	9.86004e-67	1.00308e-66
100193810	3.563	7.893	1.0935	3.9811e-31	7.1551e-31
100193814	0.19	0.456	1.27247	0.000221255	0.0010052
100193815	0.23	0.68	1.56464	3.40901e-07	1.29139e-06
100193817	0.376	0.76	1.01844	4.17769e-06	1.68308e-05
100193829	8.483	2.57	-1.72871	6.10102e-64	6.40274e-64
100193838	0.083	0.253	1.64264	6.20322e-05	0.000269774
100193843	1.173	2.44	1.07836	3.87542e-23	8.38792e-23
100193845	0	28.6	11.9449	6.1789e-248	1.88601e-248
100193850	1.6	3.636	1.16055	1.73804e-18	4.25136e-18
100193852	0.23	1.12	2.31112	8.29821e-10	2.76498e-09
100193856	0.143	0.473	1.71922	3.27408e-06	1.30917e-05
100193857	0.053	0.733	3.79275	8.2525e-20	1.94613e-19
100193866	0.536	2.533	2.34539	1.0675e-116	6.77672e-117
100193871	0.276	1.18	2.12545	3.43128e-17	8.72947e-17
100193895	0.93	0.36	-1.3778	1.17449e-08	4.12164e-08
100193906	0	0.116	4.55459	8.22748e-05	0.00036152
100193912	0.03	0.45	4.64423	6.19537e-20	1.45656e-19
100193926	47.286	14	-1.7995	0	0
100193929	0	0.953	8.64205	4.00519e-43	5.70003e-43
100193931	0	0.38	6.107	1.20635e-10	3.88522e-10
100193937	0.436	0.133	-1.69394	4.11767e-11	1.29952e-10
100193942	0.116	2.176	4.25137	9.59974e-63	1.02086e-62
100193946	0.1	0.486	2.26339	6.13404e-05	0.000266631
100193956	0.03	0.52	4.346	1.67406e-11	5.20138e-11
100193959	0.076	0.603	3.00099	6.04007e-12	1.84532e-11
100193963	14.483	31.263	1.27558	2.32109e-287	6.00975e-288
100193966	0	1.56	8.424	2.95907e-38	4.59284e-38
100193968	1.236	3.953	1.67581	7.16024e-26	1.45041e-25
100193974	0.643	1.286	1.00977	3.15303e-07	1.19235e-06
100193979	1.03	2.43	1.27043	3.95895e-22	8.82713e-22
100193999	0.713	4.246	2.61158	7.76948e-29	1.46525e-28
100194001	0.33	3.896	3.59889	1.14736e-93	8.77024e-94
100194004	0.883	5.076	2.55624	2.04864e-60	2.25179e-60
100194008	0.36	1.86	2.36511	4.76476e-30	8.75949e-30
100194019	11.783	5.96	-1.01879	9.08521e-78	8.21596e-78
100194022	3.743	8.346	1.17379	3.34254e-45	4.57748e-45
100194034	0.646	2.753	2.07823	6.88988e-32	1.21931e-31
100194036	0.02	7.726	8.68347	8.71741e-176	3.76939e-176
100194041	0	1.773	8.49077	1.09322e-39	1.65797e-39
100194055	1.646	8.443	2.31272	3.18578e-102	2.27108e-102
100194061	2.87	0.913	-1.65546	8.83113e-34	1.49851e-33
100194066	5.99	21.216	1.83272	1.48953e-225	5.00747e-226
100194073	9.5	2.773	-1.78136	1.34503e-127	7.85389e-128
100194079	8.65	0	-10.8332	1.96642e-126	1.15961e-126
100194090	1.486	0.59	-1.29471	3.87886e-11	1.22291e-10
100194091	229.21	2.336	-6.51971	0	0
100194094	0.15	0.353	1.25061	0.000180206	0.000812303
100194100	15.233	6.126	-1.28206	6.96762e-182	2.91125e-182
100194106	1.21	8.25	3.00034	6.06526e-202	2.29327e-202
100194107	4.72	15.926	1.76984	7.5097e-68	7.53778e-68
100194118	4.9	2.416	-1.02552	5.37235e-26	1.08471e-25
100194121	11.826	5.053	-1.08566	1.81639e-59	2.01753e-59
100194124	47.21	102.936	1.11593	2.00987e-185	8.28141e-186
100194125	0.5	1.27	1.37539	3.50822e-11	1.10388e-10
100194130	0.673	3.12	2.23914	1.77428e-31	3.16549e-31
100194132	7.34	17.773	1.2883	7.54481e-117	4.78209e-117
100194135	7.923	0.01	-9.41474	5.92178e-171	2.64923e-171
100194142	11.453	5.506	-1.06151	1.91466e-60	2.10185e-60
100194154	100.2	484.82	2.30955	0	0
100194159	0.363	15.343	5.4102	4.468e-222	1.5288e-222
100194162	3.15	7.023	1.17101	3.24918e-47	4.31989e-47
100194164	1.59	0.74	-1.07185	9.68871e-09	3.38593e-08
100194165	0.056	0.33	2.63176	9.37698e-09	3.27437e-08
100194167	0.05	0.503	3.28711	2.04116e-11	6.36276e-11
100194178	2.72	9.45	1.80835	1.43088e-58	1.61019e-58
100194181	0.106	1.94	4.25218	3.93557e-54	4.72415e-54
100194187	0.583	2.54	2.10307	7.27495e-32	1.28833e-31
100194190	0.306	0.153	-1.07874	0.000744557	0.00353531
100194192	0.086	1.163	3.76104	3.44561e-22	7.66467e-22
100194193	2.12	0.71	-1.56175	7.51358e-31	1.35834e-30
100194199	0.043	0.363	3.0636	4.42559e-08	1.60007e-07
100194210	193.88	48.57	-2.01222	0	0
100194215	2.91	1.333	-1.09014	6.91525e-25	1.43309e-24
100194225	2.566	6.463	1.30051	1.67682e-52	2.05399e-52
100194227	2.79	11.36	1.83046	8.22381e-145	4.32921e-145
100194231	0.173	5.07	4.90788	1.61444e-103	1.13801e-103
100194241	122.413	57.633	-1.01001	0	0
100194250	0.533	1.27	1.26919	1.02006e-08	3.56909e-08
100194258	22.646	11.04	-1.03728	1.42329e-58	1.60137e-58
100194277	0.913	3.266	1.8957	9.87492e-61	1.08009e-60
100194287	7.296	4.53	-1.06385	3.44681e-150	1.74774e-150
100194288	1.833	4.266	1.22303	1.91852e-51	2.38644e-51
100194292	0.136	0.54	2.02407	1.23751e-06	4.82822e-06
100194296	2.676	0.053	-5.71156	5.84632e-131	3.34724e-131
100194299	1.086	0.386	-1.88128	4.93298e-42	7.16814e-42
100194305	1	2.556	1.36626	1.20247e-16	3.11345e-16
100194309	0.03	0.503	4.15183	3.94182e-14	1.10985e-13
100194317	12.236	41.946	1.80715	2.86842e-212	1.02614e-212
100194322	33.1	12.896	-1.39217	2.31928e-236	7.44038e-237
100194326	0	0.086	4.17608	0.000469769	0.00219379
100194336	7.88	21.48	1.44385	1.43387e-231	4.70869e-232
100194339	14.98	128.85	3.12223	0	0
100194354	0.75	3.883	2.40632	2.9429e-67	2.97623e-67
100194357	0.073	0.64	3.17608	1.74177e-20	4.0383e-20
100194369	0.226	0	-5.56472	2.13421e-07	7.99699e-07
100194371	0.533	1.303	1.27917	1.07626e-09	3.60376e-09
100194373	0.776	1.543	1.04397	2.16034e-10	7.03355e-10
100194378	3.233	1.496	-1.10355	4.07118e-16	1.07435e-15
100194379	0.95	3.566	2.06265	2.13298e-80	1.87057e-80
100194380	0.04	0.533	3.67858	4.05879e-18	1.0035e-17
100194381	2.663	17.943	2.75253	1.55999e-75	1.44125e-75
100194386	182.446	65.24	-1.46594	0	0
100194390	2.24	4.08	1.09962	3.02237e-20	7.05202e-20
100194394	59.716	21.736	-1.42982	0	0
100194395	3.813	8.66	1.22072	1.37671e-54	1.64076e-54
100194399	0	5.48	10.0854	4.07426e-94	3.10616e-94
100194400	0.04	0.426	3.46886	6.11717e-11	1.94545e-10
100194404	4.693	11.906	1.3395	2.15586e-68	2.15273e-68
100216552	5.356	99.13	3.35305	0	0
100216571	2.433	6.016	1.28514	1.48764e-62	1.58824e-62
100216582	4.233	10.26	1.37169	6.68512e-115	4.29458e-115
100216597	1.686	4.463	1.3951	1.59096e-42	2.28834e-42
100216602	28.026	3.84	-2.86479	0	0
100216605	0.706	1.5	1.09707	1.11408e-11	3.43968e-11
100216610	1.3	2.6	1.01696	2.82139e-11	8.84391e-11
100216614	0.056	0.583	3.40435	1.16807e-16	3.0232e-16
100216621	0.556	2.21	2.00099	1.81925e-54	2.17216e-54
100216623	1.693	13.22	3.01119	2.10856e-143	1.11757e-143
100216624	0.046	0.663	3.95569	1.78106e-22	3.93064e-22
100216627	0.78	1.81	2.18247	2.81879e-52	3.46295e-52
100216632	2.393	6.376	1.43523	2.92781e-48	3.82834e-48
100216634	0.043	0.26	2.57661	1.51033e-06	5.9246e-06
100216643	0.116	0.326	1.50623	5.38273e-05	0.000233039
100216644	0.04	0.433	3.68704	7.17451e-13	2.11529e-12
100216645	0.206	0.616	1.59958	3.01468e-06	1.2034e-05
100216646	0.04	0.38	3.346	5.57697e-10	1.84612e-09
100216649	0.176	1.673	3.18713	4.74097e-24	1.00304e-23
100216654	4.493	14.196	1.72614	1.67902e-175	7.2768e-176
100216665	0.2	4.276	4.44926	1.0551e-301	2.62865e-302
100216675	1.006	3.993	1.97832	2.3194e-50	2.92723e-50
100216685	0.51	1.863	1.85977	2.52887e-25	5.1867e-25
100216690	0.993	2.086	1.10318	1.11512e-15	2.98055e-15
100216695	0.073	0.45	3.05578	5.98235e-17	1.53355e-16
100216696	0.246	0.05	-2.28335	6.57899e-05	0.000287088
100216697	0.55	0.17	-1.46778	1.24424e-05	5.16406e-05
100216698	1.336	0.523	-1.35366	1.78095e-12	5.33402e-12
100216705	0.576	5.95	3.3902	1.90883e-114	1.2312e-114
100216716	26.703	11.513	-1.21891	7.63703e-164	3.57056e-164
100216728	0.506	2.84	2.59259	1.50256e-46	2.01781e-46
100216729	114.336	620.276	2.45679	0	0
100216736	6.793	18.76	1.47494	2.26157e-197	8.73607e-198
100216738	0.803	2.083	1.42738	5.82091e-55	6.89663e-55
100216739	0	0.706	8.74897	1.0041e-45	1.36546e-45
100216742	124.6	9.696	-3.02305	0	0
100216744	48.193	16.486	-1.54868	0	0
100216745	0.013	1.493	6.6807	9.06031e-52	1.12086e-51
100216746	0.71	2.236	1.68542	1.03196e-54	1.22782e-54
100216747	4.51	1.96	-1.20961	4.99581e-39	7.65737e-39
100216763	4.586	13.186	1.65076	9.46977e-84	8.02874e-84
100216769	0.046	0.27	2.59111	9.18786e-05	0.000404985
100216773	12.556	66.623	2.41801	0	0
100216778	9.873	0.72	-3.89092	0	0
100216782	0.683	11.78	4.11689	4.56146e-219	1.58354e-219
100216785	0.01	0.67	5.89854	6.40597e-17	1.64431e-16
100216787	2.126	0.65	-1.69854	1.43496e-18	3.50477e-18
100216807	6.663	0.153	-5.44342	0	0
100216813	48.586	130.92	1.45249	0	0
100216819	7.286	23.903	1.72613	6.75167e-222	2.31289e-222
100216830	1.15	3.563	1.64864	6.61832e-49	8.55883e-49
100216832	0.93	0.086	-3.40889	5.78812e-21	1.32603e-20
100216837	8.18	14.416	1.0244	1.82879e-82	1.57642e-82
100216846	0.583	0.133	-2.14585	2.41049e-09	8.1988e-09
100216856	4.576	8.48	1.14953	1.23285e-63	1.29727e-63
100216859	0	0.146	4.85415	1.4935e-05	6.23307e-05
100216867	0.093	2.233	4.60904	5.26624e-77	4.79707e-77
100216870	0.19	1.143	2.60904	6.17454e-17	1.58394e-16
100216872	14.69	6.466	-1.18734	2.35435e-94	1.79164e-94
100216875	0.01	0.45	5.46886	4.38043e-13	1.28118e-12
100216878	0.146	1.123	3.09701	2.82491e-25	5.80065e-25
100216882	20.966	52.5	1.42309	0	0
100216884	78.13	23.896	-1.67651	0	0
100216890	2.186	8.693	1.9937	1.03604e-85	8.59978e-86
100216891	0.383	3.04	3.35495	6.51861e-101	4.69643e-101
100216895	3.683	1.09	-1.73081	1.26246e-27	2.44515e-27
100216904	10.733	22.673	1.08286	2.15717e-104	1.50722e-104
100216918	1.946	3.806	1.20233	2.91407e-30	5.33219e-30
100216923	13.886	6.616	-1.26287	2.59188e-291	6.62812e-292
100216931	6.683	17.116	1.28342	1.07441e-69	1.05783e-69
100216938	0.283	1.706	2.60547	1.60772e-43	2.2736e-43
100216957	0.113	0	-4.60528	0.000121887	0.000542439
100216958	1.92	4.063	1.1319	4.68522e-46	6.3414e-46
100216962	0.023	3.946	7.63769	1.21375e-137	6.65844e-138
100216978	1.223	0.546	-1.11837	5.97037e-07	2.28898e-06
100216983	1.146	2.346	1.03047	1.1641e-14	3.21836e-14
100216986	6.836	22.29	1.78648	0	0
100216998	0.65	1.496	1.58209	3.1823e-30	5.82872e-30
100216999	0.5	1.01	1.02621	2.59816e-08	9.28212e-08
100217000	0	0.206	5.31358	5.42177e-07	2.07529e-06
100217008	0.01	28.083	11.6095	0	0
100217011	11.996	23.89	1.02899	1.88231e-107	1.2746e-107
100217012	0	0.436	6.52657	2.1914e-13	6.3398e-13
100217014	7.84	2.703	-1.55018	1.00375e-83	8.51409e-84
100217015	0.03	0.266	2.98343	1.3028e-07	4.826e-07
100217016	3.256	0.33	-3.28763	3.35939e-79	2.98701e-79
100217021	47.243	12.413	-1.91519	0	0
100217024	0.146	2.06	3.81498	4.12094e-44	5.76275e-44
100217029	0.01	1.353	6.98343	2.7817e-32	4.88063e-32
100217037	0.276	0.066	-2.02079	0.000263914	0.00120802
100217048	1.04	2.606	1.35295	6.07254e-17	1.55703e-16
100217049	45.643	170.163	1.91495	0	0
100217054	0.563	1.246	1.17107	1.60683e-08	5.67958e-08
100217055	4.03	1.29	-1.68111	4.24918e-49	5.4747e-49
100217056	9.536	0.313	-4.50079	3.97278e-223	1.35142e-223
100217061	3.706	10.836	1.56773	2.31747e-74	2.16976e-74
100217078	3.04	1.433	-1.09088	1.29434e-20	2.99215e-20
100217082	0.82	2.983	1.93566	3.0656e-63	3.2423e-63
100217086	0.213	5.93	4.80623	1.25241e-149	6.37047e-150
100217089	17.683	7.57	-1.21972	1.50844e-155	7.44395e-156
100217092	9.61	2.506	-1.9109	2.1381e-125	1.27152e-125
100217095	3.366	18.62	2.46577	0	0
100217098	0.096	0.786	3.02407	9.74514e-11	3.1259e-10
100217099	0.326	0.02	-4.11548	1.1831e-12	3.51935e-12
100217101	4.353	2.01	-1.0675	4.5804e-22	1.02246e-21
100217102	2.033	6.256	2.27663	3.38757e-191	1.35928e-191
100217104	0.07	1.03	3.92024	1.97667e-28	3.76135e-28
100217119	23.32	133.183	2.55368	0	0
100217129	0	0.133	5.10208	2.8043e-06	1.11774e-05
100217130	0.143	0.68	2.24442	4.93532e-10	1.63086e-09
100217133	19.416	9.32	-1.0657	5.41369e-119	3.38918e-119
100217146	10.443	21.26	1.06561	6.74491e-137	3.71899e-137
100217147	3.49	10.136	1.53938	3.45421e-41	5.09656e-41
100217152	0.04	1.036	4.77301	2.50854e-28	4.78346e-28
100217163	0.01	0.193	4.17608	3.69604e-06	1.48262e-05
100217164	0	0.096	4.55459	8.22748e-05	0.00036152
100217179	0.386	1.29	1.7006	6.18363e-32	1.09359e-31
100217183	9.136	29.916	1.72202	1.64477e-249	4.97771e-250
100217187	3.78	8.78	1.22261	6.56508e-55	7.7862e-55
100217189	1.743	3.54	1.03635	2.45003e-15	6.61556e-15
100217190	0.023	2.49	6.75502	3.34292e-54	4.00876e-54
100217195	0.58	1.926	1.73763	9.97756e-20	2.35971e-19
100217196	4.863	14.303	1.5611	1.15006e-103	8.09066e-104
100217205	0.93	0.323	-1.56089	5.53994e-09	1.91349e-08
100217211	0.143	0.393	1.49158	0.000749727	0.00356105
100217221	0.406	1.396	2.17608	4.87628e-27	9.5807e-27
100217234	0.203	0.746	1.87207	2.60974e-14	7.3073e-14
100217235	0.583	5.14	3.15915	2.42886e-100	1.76155e-100
100217237	0.276	1.456	2.34447	9.95621e-31	1.8047e-30
100217238	8.243	16.856	1.0606	2.01462e-84	1.69639e-84
100217239	0.57	2.47	2.09398	1.50797e-25	3.07689e-25
100217240	1.88	6.416	2.07714	8.68731e-86	7.20406e-86
100217252	7.97	36.33	2.20317	0	0
100217254	0.046	0.623	3.62674	1.27981e-32	2.22888e-32
100217259	0.006	1.536	7.71213	2.02095e-49	2.58969e-49
100217260	0.06	3.8	6.05186	5.48604e-84	4.64356e-84
100217269	0.143	1.003	2.80835	2.56781e-11	8.03569e-11
100217274	24.583	5.58	-1.97182	1.93394e-300	4.83364e-301
100217286	0.05	0.51	3.46296	4.34159e-13	1.26965e-12
100217289	8.91	0.013	-9.29433	7.72927e-217	2.71104e-217
100217292	0.436	1.566	1.88586	4.62957e-19	1.11671e-18
100217310	4.63	10.193	1.1272	4.56907e-56	5.32771e-56
100217312	0.17	0.516	1.63551	3.12793e-06	1.24936e-05
100240690	14.21	0.766	-4.688	0	0
100240695	48.386	295.39	2.57287	0	0
100240698	127.383	259.713	1.02518	0	0
100272235	2.58	5.246	1.02121	7.20435e-16	1.91526e-15
100272239	1.113	0.28	-1.99613	1.25447e-09	4.21149e-09
100272240	1.66	3.673	1.13168	6.64236e-16	1.76399e-15
100272265	0.12	0.653	2.56464	8.17756e-12	2.51288e-11
100272275	0.206	0.643	1.64556	5.74828e-09	1.98683e-08
100272284	2.33	1.13	-1.05704	7.12782e-13	2.10123e-12
100272286	0	3.113	9.15793	3.76781e-57	4.32571e-57
100272288	0.183	1.47	2.99029	2.27349e-35	3.72571e-35
100272289	0.256	1.06	2.09489	1.35145e-26	2.68711e-26
100272297	4.496	1.706	-1.43145	4.69433e-33	8.08929e-33
100272298	0.04	3.663	5.24115	1.37682e-52	1.68513e-52
100272300	27.41	59.606	1.14858	4.38564e-227	1.46209e-227
100272301	7.133	13.916	1.10104	3.11331e-123	1.88442e-123
100272308	0.113	0.01	-3.6079	0.000275887	0.00126436
100272312	43.093	18.71	-1.19175	9.87599e-228	3.28459e-228
100272318	11.96	32.283	1.44217	4.33214e-236	1.3941e-236
100272321	3.183	1.13	-1.50885	9.21775e-23	2.01587e-22
100272323	18.66	5.836	-1.67496	3.84202e-277	1.04079e-277
100272326	0.313	0.79	1.3666	1.02881e-07	3.79113e-07
100272330	0.4	1.516	1.9595	1.32265e-29	2.45822e-29
100272342	5	13.12	1.37213	4.59494e-90	3.64347e-90
100272346	0.33	9.446	5.03125	0	0
100272348	4.41	1.283	-1.77085	2.07203e-46	2.78792e-46
100272357	0.346	0.953	1.47864	2.39081e-09	8.12898e-09
100272373	2.153	14.63	2.79298	3.68376e-304	9.04528e-305
100272375	0.026	0.563	4.59111	3.25722e-19	7.82041e-19
100272381	0.496	1.226	1.27638	4.31696e-09	1.48289e-08
100272386	9.42	4.143	-1.13331	5.29523e-73	5.03596e-73
100272389	0.64	1.393	1.12575	2.50076e-09	8.5098e-09
100272391	0.066	0.833	3.68934	1.09051e-31	1.93947e-31
100272394	0.543	0.193	-1.48319	1.53126e-05	6.3974e-05
100272401	0.16	0.446	1.50185	3.45165e-05	0.000147388
100272406	0.36	3.316	3.30654	8.38126e-108	5.66528e-108
100272408	0.746	1.893	1.29995	7.92153e-15	2.17581e-14
100272412	1.843	0.753	-1.26425	1.71584e-11	5.33188e-11
100272413	9.546	4.173	-1.1232	2.40274e-67	2.42756e-67
100272419	190.833	46.283	-2.05325	0	0
100272425	0	0.13	5.80835	4.60207e-09	1.5834e-08
100272429	0.196	0.47	1.29472	4.36283e-05	0.000187733
100272432	0.033	0.506	3.81762	3.44381e-17	8.76272e-17
100272447	0.083	0.25	1.68422	0.000148855	0.000667003
100272449	0.063	1.12	4.164	2.36843e-26	4.73567e-26
100272454	0.413	9.203	4.48313	1.56421e-205	5.79247e-206
100272472	0.086	11.636	6.95953	1.17594e-298	2.9485e-299
100272476	4.973	68.166	3.58425	0	0
100272480	72.396	16.92	-2.11214	0	0
100272488	6.693	26.653	1.99908	1.03004e-268	2.88905e-269
100272493	3.946	1.883	-1.08107	2.82103e-18	6.94547e-18
100272496	0.056	6.42	7.45257	8.29851e-204	3.10784e-204
100272503	2.103	8.11	1.83579	2.69879e-258	7.88204e-259
100272506	52.87	19.97	-1.43108	0	0
100272507	0.32	2.886	3.18327	1.08495e-35	1.76628e-35
100272514	0.026	16.573	9.02679	0	0
100272518	4.576	2.213	-1.05856	2.34088e-23	5.04087e-23
100272520	0.026	0.243	3.26919	1.40168e-07	5.20096e-07
100272525	0.656	1.806	1.47036	3.09998e-29	5.798e-29
100272530	0.47	1.62	1.7726	1.10699e-31	1.96901e-31
100272536	4.35	1.35	-1.89209	3.52824e-55	4.16407e-55
100272541	0.123	0.836	2.84283	3.46543e-21	7.90177e-21
100272543	1.293	9	2.80106	1.30785e-147	6.73863e-148
100272548	1.943	5.323	1.45737	1.68078e-32	2.93425e-32
100272556	2.13	5.65	1.45253	4.08096e-84	3.4461e-84
100272571	17.896	7.89	-1.18218	5.25604e-127	3.08378e-127
100272572	0.113	0	-4.46778	0.000230711	0.00105069
100272577	3.29	13.963	2.08422	2.60468e-153	1.29941e-153
100272588	0	0.206	5.37771	3.15303e-07	1.19234e-06
100272590	0	1.196	7.83143	1.41297e-27	2.74032e-27
100272592	0.16	0.47	1.55179	1.69114e-06	6.6548e-06
100272593	0.066	0.52	2.99711	1.66538e-10	5.39316e-10
100272600	2.416	5.24	1.11313	7.0238e-29	1.32336e-28
100272603	0.766	0.343	-1.16755	2.04731e-05	8.61795e-05
100272609	4.31	1.243	-1.77536	2.00841e-43	2.84506e-43
100272621	13.08	2.046	-2.6769	6.62746e-235	2.14332e-235
100272640	5.203	10.82	1.05946	3.97872e-39	6.08412e-39
100272643	18.893	9.336	-1.02118	1.03856e-102	7.3684e-103
100272646	0.173	0.5	1.5422	4.25026e-06	1.71282e-05
100272652	0.01	0.303	5.346	3.68409e-12	1.11524e-11
100272656	0.023	0.866	5.18805	6.21406e-29	1.16931e-28
100272658	0.18	1.236	2.78826	1.42659e-33	2.43154e-33
100272659	6.563	0.233	-4.82465	1.21676e-192	4.83617e-193
100272663	0.02	1.263	6.18507	5.52863e-38	8.62416e-38
100272664	153.62	62.256	-1.27205	0	0
100272665	1.073	2.806	1.33466	1.78043e-18	4.35612e-18
100272671	13.51	25.073	1.23178	7.18266e-253	2.14221e-253
100272672	6.273	2.273	-1.47232	6.34627e-59	7.10608e-59
100272675	0.186	2.566	3.81415	4.61628e-50	5.85091e-50
100272677	17.556	7.42	-1.2163	8.07626e-142	4.31925e-142
100272687	0.46	1.743	1.91186	3.01841e-21	6.87467e-21
100272690	0.04	1.16	4.95218	3.95857e-32	6.96842e-32
100272700	0.133	0.416	2.13955	7.99626e-15	2.19714e-14
100272705	4.503	1.836	-1.27418	7.26403e-40	1.09846e-39
100272711	0.846	26.63	5.05003	0	0
100272724	1.753	5.266	1.6123	4.80225e-51	6.00225e-51
100272726	0.053	0.97	4.23497	8.36243e-28	1.61347e-27
100272736	1.346	13.773	3.36228	1.30157e-286	3.38043e-287
100272737	0.053	1.046	4.37771	5.99497e-31	1.08212e-30
100272739	3.306	47.133	3.81855	0	0
100272749	22.093	75.73	1.84914	0	0
100272753	0.246	2.383	3.20294	3.1211e-60	3.43869e-60
100272764	52.916	25.613	-1.05826	5.05106e-196	1.96728e-196
100272768	0	1.523	8.84283	3.9118e-48	5.12357e-48
100272781	1.646	6.65	2.02068	1.4393e-103	1.0134e-103
100272790	8.576	35.65	2.09314	0	0
100272793	0.036	0.28	2.91304	6.42909e-06	2.61821e-05
100272811	54.7	25.156	-1.11751	7.65558e-272	2.1182e-272
100272814	5.44	1.27	-2.10329	2.27459e-80	1.99703e-80
100272818	2.49	7.583	1.66082	1.08338e-83	9.19599e-84
100272820	0.216	1.25	2.53222	1.30159e-10	4.19842e-10
100272827	3.92	9.626	1.33263	4.76838e-55	5.63817e-55
100272841	0.113	1.25	3.48886	1.09671e-44	1.51658e-44
100272842	46.263	11.663	-1.98733	0	0
100272850	40.606	9.75	-1.99442	0	0
100272853	11.42	25.786	1.17266	9.89967e-79	8.85171e-79
100272856	16.51	2.35	-2.81836	0	0
100272862	0	0.106	4.55459	8.22748e-05	0.00036152
100272863	48.91	20.476	-1.25423	5.13337e-206	1.89378e-206
100272865	0	1.326	8.52516	1.90896e-40	2.86081e-40
100272870	1.463	5.466	1.88259	2.29455e-44	3.19543e-44
100272873	1.19	2.983	1.1905	1.11329e-25	2.26402e-25
100272880	163.136	432.176	1.40241	0	0
100272885	0.15	5.466	5.20161	3.24336e-128	1.88738e-128
100272890	1142.39	2336.01	1.04602	0	0
100272893	4.973	11.35	1.21323	3.01533e-132	1.71255e-132
100272901	3.263	8.283	1.33471	1.86705e-61	2.0179e-61
100272902	0.833	5.48	2.70529	1.83634e-54	2.19294e-54
100272903	23.363	11.04	-1.09361	5.83506e-163	2.74206e-163
100272907	0.39	4.71	3.58935	1.08374e-102	7.69115e-103
100272917	5.85	12.516	1.09649	2.5887e-82	2.2356e-82
100272924	0.066	0.963	3.85883	2.68596e-27	5.24454e-27
100272925	0.073	0.266	1.91304	0.000225544	0.00102531
100272926	0.056	0.57	3.15996	6.44715e-17	1.65514e-16
100272933	60.166	517.323	3.14248	0	0
100272937	4.976	1.853	-1.44625	2.1285e-48	2.77467e-48
100272947	21.956	57.583	1.39316	0	0
100272958	0.523	1.543	1.56197	1.63605e-12	4.89319e-12
100272959	0.99	1.976	1.00659	2.98154e-15	8.07098e-15
100272967	2.496	9.54	1.97502	1.8436e-121	1.13319e-121
100272971	0.376	2.57	2.72605	2.1825e-136	1.2073e-136
100272974	41.063	103.45	1.28286	0	0
100272982	0.273	0.576	1.09294	0.000197747	0.000894215
100272986	2.866	6.736	1.25317	6.70019e-58	7.6067e-58
100272993	0.17	1.86	3.47555	6.41648e-31	1.15872e-30
100272997	0	0.083	4.17608	0.000469769	0.00219379
100273006	0.083	0.633	2.96963	2.83971e-10	9.29417e-10
100273010	36.233	15.166	-1.26627	1.80542e-256	5.32335e-257
100273014	6.71	12.93	1.00782	9.11922e-98	6.75212e-98
100273018	2.343	4.8	1.01296	3.53527e-24	7.45338e-24
100273023	0.213	0.593	1.46183	3.54208e-06	1.41867e-05
100273026	270.366	101.956	-1.41508	0	0
100273028	0.1	0.01	-3.46778	0.00053104	0.00249127
100273033	33.38	9.59	-1.68436	0	0
100273036	0.16	4.516	4.7867	5.23307e-88	4.24035e-88
100273039	19.16	8.813	-1.1183	6.06815e-102	4.33312e-102
100273051	3.27	24.17	2.89106	0	0
100273061	0.01	0.776	6.12094	2.49714e-19	5.97008e-19
100273065	2.666	5.576	1.07077	8.06631e-35	1.33862e-34
100273067	16.73	42.193	1.35473	0	0
100273075	3.746	1.8	-1.06031	1.16356e-26	2.3091e-26
100273083	0.233	3.823	4.02693	9.99322e-103	7.08804e-103
100273092	34.38	81.69	1.26793	0	0
100273102	16.15	34.243	1.44128	0	0
100273104	0.266	3.333	3.6078	1.06202e-62	1.13044e-62
100273109	0.54	1.073	1.02407	1.08857e-05	4.49792e-05
100273114	38.26	9.85	-1.99532	0	0
100273116	40.396	18.403	-1.13086	2.33185e-297	5.87004e-298
100273120	23.946	51.66	1.11893	2.02588e-155	1.00055e-155
100273136	0.406	1.173	1.52157	3.84481e-13	1.12214e-12
100273144	4.723	12.203	1.39997	4.32624e-108	2.9174e-108
100273147	0.953	3.456	1.97471	2.1131e-48	2.75418e-48
100273153	0.05	1.186	4.48965	7.18378e-39	1.10368e-38
100273156	0.326	1.146	1.82727	1.33595e-14	3.70368e-14
100273161	0.226	1.286	2.48642	2.7483e-30	5.02557e-30
100273169	0.05	2.193	5.4202	1.57435e-86	1.29361e-86
100273183	12.543	42.42	1.77222	1.80745e-231	5.93911e-232
100273184	28.88	174.353	2.65818	0	0
100273187	0	0.193	4.43911	0.000146542	0.000655877
100273190	373.123	174.2	-1.10043	0	0
100273198	45.63	145.736	1.68409	0	0
100273200	0.226	3.87	4.10839	1.88746e-94	1.43408e-94
100273202	18.313	7.273	-1.43227	1.30975e-172	5.78098e-173
100273207	0.44	0.973	1.16965	3.54035e-07	1.34228e-06
100273211	78.916	160.64	1.02849	0	0
100273229	10.903	4.283	-1.34077	5.93598e-73	5.64889e-73
100273234	1.2	0.523	-1.22577	3.72037e-11	1.17175e-10
100273238	0.533	1.356	1.37771	6.58435e-13	1.93971e-12
100273248	54.293	155.26	1.5301	0	0
100273251	6.216	1.133	-2.48027	1.36267e-101	9.7713e-102
100273254	2.973	10.76	1.86164	9.36985e-72	9.01956e-72
100273260	5.123	10.266	1.00062	6.91369e-51	8.66201e-51
100273264	2.223	6.35	1.50897	9.02046e-93	6.95451e-93
100273265	8.873	43.566	2.30483	0	0
100273267	0.153	0.7	2.20963	5.93072e-12	1.81144e-11
100273269	1.226	17.38	3.80761	1.13603e-189	4.58334e-190
100273273	1.55	0.703	-1.12898	3.46967e-10	1.13975e-09
100273280	280.15	100.87	-1.46314	0	0
100273281	0.47	1.056	1.18641	2.36999e-08	8.45232e-08
100273283	0.593	3.006	2.32465	2.50031e-41	3.67964e-41
100273286	38.166	151.533	2.03776	0	0
100273295	7.353	20.42	1.37025	3.67551e-98	2.71191e-98
100273296	0.02	0.446	4.47864	9.12648e-18	2.27995e-17
100273302	0.506	1.76	1.7488	5.02079e-24	1.06324e-23
100273307	2.85	0.926	-1.6239	6.74859e-28	1.2998e-27
100273310	0.433	0.17	-1.34379	0.000182991	0.000825076
100273313	2.473	6.663	1.43911	2.30551e-34	3.86471e-34
100273321	20.03	58.013	1.52898	0	0
100273323	13.62	29.35	1.31862	1.30758e-162	6.16296e-163
100273327	9.966	21.223	1.09646	2.22666e-88	1.79581e-88
100273338	3.196	8.25	1.37132	8.82135e-53	1.07738e-52
100273340	3.46	11.583	1.74636	1.06207e-60	1.16272e-60
100273345	0.053	0.946	4.194	1.07592e-18	2.62103e-18
100273348	6.046	18.513	1.6219	1.75983e-166	8.10485e-167
100273351	0.066	0.29	2.17608	5.94588e-06	2.41775e-05
100273355	1.166	0.376	-1.64962	1.22389e-10	3.94268e-10
100273356	16.106	33.826	1.06299	2.65008e-110	1.76274e-110
100273364	0.48	2.136	2.19118	2.86853e-34	4.8211e-34
100273368	1.98	0.15	-3.66941	9.16e-31	1.65891e-30
100273371	0.226	2.49	3.46886	4.1752e-46	5.64526e-46
100273376	5.88	2.053	-1.5176	8.72236e-31	1.57931e-30
100273381	0	0.276	5.71213	1.30337e-08	4.58406e-08
100273383	0.206	0.81	1.95569	4.44349e-12	1.35018e-11
100273384	24.303	11.866	-1.03894	1.18722e-52	1.45212e-52
100273392	8.516	3.633	-1.22529	2.09103e-44	2.90783e-44
100273393	0.233	0.64	1.49158	9.13753e-06	3.75733e-05
100273397	0.03	0.343	3.55459	0.000205782	0.000932072
100273398	31.916	73.806	1.22683	0	0
100273399	10.693	64.666	2.01506	0	0
100273406	0.16	8.413	5.70407	3.51108e-304	8.61426e-305
100273418	0	2.36	9.91484	6.17088e-86	5.10742e-86
100273422	13.75	39.75	1.50859	0	0
100273425	0.273	3.366	3.64174	3.78748e-56	4.41105e-56
100273436	1.546	0.54	-1.49038	3.30181e-16	8.68746e-16
100273438	0.126	0.413	1.72862	1.41191e-06	5.53008e-06
100273444	0.02	0.116	2.55459	0.000972305	0.00466755
100273445	120.146	300.343	1.34188	0	0
100273454	0.18	2.226	3.64933	3.60148e-46	4.86378e-46
100273465	0.273	6.82	4.61855	1.45298e-164	6.75544e-165
100273470	0.46	0.04	-3.52492	1.29265e-12	3.84961e-12
100273478	1.966	0.973	-1.01954	8.56702e-12	2.63461e-11
100273479	136.84	32.576	-2.08299	0	0
100273483	5.406	0.803	-2.77509	4.83971e-125	2.88879e-125
100273491	1.27	25.646	4.34532	1.11312e-221	3.81981e-222
100273492	0.24	0.68	1.50865	1.53286e-13	4.40523e-13
100273498	14.076	1.003	-3.09667	4.32059e-194	1.70692e-194
100273514	2.406	7.026	1.79016	2.55174e-113	1.66015e-113
100273516	0.243	3.563	3.91526	4.36874e-87	3.56963e-87
100273517	48.58	23.943	-1.01077	2.68592e-234	8.72382e-235
100273519	33.126	6.013	-2.46812	0	0
100273531	0.53	3.553	2.75119	9.66687e-108	6.53622e-108
100273542	2.32	4.91	1.08146	1.55381e-29	2.89095e-29
100273550	2.136	14.55	2.76104	0	0
100273565	17.623	0.506	-4.85448	0	0
100273570	2.41	8.69	1.84008	6.69646e-120	4.16284e-120
100273574	7.033	15.466	1.14578	1.1876e-84	9.974e-85
100273576	0.076	4.306	5.90251	9.01487e-165	4.18776e-165
100273580	0.633	0.116	-2.43125	1.45539e-07	5.40433e-07
100273584	0.52	2.716	2.36742	1.45181e-63	1.52854e-63
100273599	0.273	0.036	-2.73081	7.19722e-07	2.77126e-06
100273600	0.003	0.366	6.346	4.09654e-22	9.13473e-22
100273605	0.16	0.42	1.41603	7.38972e-06	3.02344e-05
100273616	3.19	1.18	-1.45834	2.38246e-34	3.9956e-34
100273624	74.866	211.223	1.49354	0	0
100273626	0.383	1.8	2.24855	4.37714e-42	6.35258e-42
100273633	1.163	2.74	1.23435	5.60673e-19	1.35544e-18
100273639	0.01	0.156	3.94161	2.05657e-05	8.66185e-05
100273642	0.043	0.606	3.76104	1.34757e-13	3.86522e-13
100273648	0.053	0.333	2.72862	1.93814e-08	6.88081e-08
100273649	1.353	2.863	1.13204	6.06198e-50	7.7014e-50
100273650	2.45	7.11	1.54661	2.52052e-55	2.96871e-55
100273652	0.533	1.473	1.47634	2.46601e-12	7.42373e-12
100273653	3.19	0.916	-1.7829	6.06181e-42	8.82419e-42
100273658	2.13	20.52	3.26852	0	0
100273662	0.11	2.873	4.74289	2.50377e-104	1.7504e-104
100273663	2.883	10.64	1.91025	1.04266e-114	6.71269e-115
100273667	0.053	0.67	3.61968	8.99452e-15	2.47771e-14
100273673	0.563	3.076	2.4507	6.19552e-50	7.8723e-50
100273675	0.11	1.273	3.51259	9.44361e-18	2.36087e-17
100273681	0.016	1.116	6.07332	2.1625e-35	3.54037e-35
100273683	6.05	13.136	1.26402	4.44079e-178	1.89626e-178
100273689	0.273	1.096	2.0039	2.70259e-16	7.0844e-16
100273703	0.693	0.15	-2.21624	5.06868e-10	1.67584e-09
100273704	0.093	3.466	5.18365	5.15861e-171	2.30575e-171
100273705	0.036	1.436	5.27481	3.76258e-59	4.20103e-59
100273706	2.683	7.086	1.3902	6.04166e-40	9.12171e-40
100273707	0.086	0.51	2.56839	2.8036e-16	7.35421e-16
100273712	0.023	1.363	5.88205	1.80005e-60	1.97495e-60
100273718	0	0.04	4.55459	8.22748e-05	0.00036152
100273722	8.963	23.443	1.08125	1.99355e-93	1.52622e-93
100273724	0.01	0.546	5.68704	6.59191e-15	1.80547e-14
100273725	0.006	1.1	7.2117	6.42889e-37	1.0212e-36
100273739	0.6	0.163	-1.86832	9.5357e-09	3.33094e-08
100273741	0.45	0.16	-1.49049	1.03754e-05	4.28209e-05
100273748	1.796	0.85	-1.07874	2.61466e-12	7.87854e-12
100273752	52.213	275.413	2.41445	0	0
100273753	0.02	8.716	8.76404	5.15139e-90	4.08778e-90
100273755	1	0.273	-1.88661	4.54245e-15	1.2387e-14
100273760	1.93	11.563	2.59117	0	0
100273762	0.04	0.286	2.85415	3.90958e-08	1.40898e-07
100273770	32.006	0.31	-6.64185	0	0
100273778	32.723	1.093	-4.91004	0	0
100273785	0.32	9.163	4.31934	1.22359e-213	4.34547e-214
100273795	0.676	0.33	-1.03659	3.95784e-06	1.59198e-05
100273799	0.26	1.126	2.10208	2.74453e-24	5.77202e-24
100273806	0.066	0.496	2.91304	6.42909e-06	2.61821e-05
100273820	0	0.113	4.85415	1.4935e-05	6.23307e-05
100273821	0.056	0.513	3.45901	3.113e-15	8.43739e-15
100273828	0.443	5.433	3.77381	1.54813e-175	6.70338e-176
100273829	0.03	1.446	4.92561	7.25576e-61	7.91442e-61
100273834	0.03	1.036	5.32447	1.00954e-31	1.79345e-31
100273835	4.123	1.803	-1.19061	1.84306e-27	3.58474e-27
100273836	1.123	0.37	-1.60528	3.58737e-10	1.17892e-09
100273837	0	0.2	5.31358	5.42177e-07	2.07529e-06
100273840	7.24	33.766	2.15343	0	0
100273841	0.146	15.326	6.52998	0	0
100273850	0.506	0.126	-1.92721	7.20947e-08	2.63292e-07
100273859	3.85	8.78	1.19584	6.42314e-78	5.79577e-78
100273866	20.716	56.783	1.5422	0	0
100273869	1.38	3.59	1.45085	3.94812e-41	5.83555e-41
100273873	0.283	3.37	4.12012	8.37746e-181	3.5254e-181
100273887	0.006	0.323	5.63551	1.86625e-14	5.19906e-14
100273900	0.046	0.576	3.49081	3.63885e-11	1.14586e-10
100273901	1.003	6.786	2.77121	5.59643e-105	3.89014e-105
100273910	2.046	4.116	1.1227	2.55718e-44	3.56271e-44
100273927	1.303	0.423	-1.75778	4.13176e-17	1.05421e-16
100273932	0.02	1.173	5.95218	8.99763e-33	1.56125e-32
100273939	0.116	1.49	3.65211	1.00191e-30	1.8167e-30
100273940	5.62	1.68	-1.73579	8.61064e-55	1.02311e-54
100273944	2.14	7.37	1.78769	6.69602e-71	6.49916e-71
100273946	0.233	0.7	1.59111	6.58065e-08	2.39763e-07
100273947	0.933	1.91	1.01709	1.43704e-09	4.83501e-09
100273954	4.983	2.24	-1.16209	9.86612e-29	1.86499e-28
100273978	0.05	1.266	4.94161	3.72411e-54	4.46885e-54
100273980	47.883	21.003	-1.19526	1.01605e-283	2.66525e-284
100273981	0.24	2.93	3.59301	2.15368e-142	1.14836e-142
100273982	0.35	0.12	-1.46778	6.72752e-05	0.000293798
100273989	0	0.226	5.43911	1.83994e-07	6.87343e-07
100273995	0.913	2.623	1.505	1.37869e-24	2.87695e-24
100274005	11.323	33.406	1.57572	0	0
100274009	4.716	0.186	-4.61381	2.76805e-122	1.68815e-122
100274016	1.893	4.173	1.13865	2.24357e-44	3.12354e-44
100274019	1.48	3.336	1.21142	2.01229e-18	4.92943e-18
100274028	0.276	0.796	1.63312	1.66257e-13	4.7853e-13
100274034	11.48	32.82	1.02172	1.53317e-129	8.85758e-130
100274039	1.413	5.176	1.89456	2.7333e-52	3.35683e-52
100274045	3.576	8.13	1.20423	1.00863e-42	1.44671e-42
100274046	0.196	3.536	4.37691	2.19209e-88	1.7675e-88
100274048	1.163	4.853	2.06808	2.76485e-30	5.0575e-30
100274054	0.386	6.11	4.00478	2.50689e-164	1.16805e-164
100274062	5.096	20.29	2.12096	0	0
100274072	14.023	5.796	-1.26737	1.02166e-83	8.66808e-84
100274081	6.393	15.35	1.28404	1.70634e-88	1.37413e-88
100274086	0.006	0.156	4.55459	1.23166e-07	4.55755e-07
100274088	95.446	35.593	-1.22391	0	0
100274113	0.126	2.226	4.13131	1.01863e-72	9.71802e-73
100274124	43.153	13.79	-1.64814	0	0
100274125	20.566	40.226	1.01546	0	0
100274128	28.536	11.77	-1.27509	1.17967e-219	4.07881e-220
100274130	2.97	14.796	2.50422	1.69822e-180	7.16678e-181
100274132	5.756	15.75	1.14035	3.91968e-68	3.92182e-68
100274134	150.366	70.896	-1.07556	0	0
100274138	12.29	34.306	1.47734	3.07917e-116	1.9621e-116
100274141	0.673	5.993	3.17052	3.33953e-88	2.69934e-88
100274143	0.656	1.723	1.42025	4.0763e-16	1.07578e-15
100274164	0.9	3.43	1.94161	8.21632e-51	1.03055e-50
100274174	0.463	1.436	1.6413	4.43771e-12	1.34825e-11
100274175	0.79	0.15	-1.79008	1.87093e-14	5.21286e-14
100274177	11.356	24.413	1.14384	3.56035e-228	1.18198e-228
100274178	0.01	3.37	8.45406	1.37598e-75	1.26988e-75
100274179	0.4	0.206	-1.14585	2.34221e-06	9.29212e-06
100274189	14.453	7.25	-1.00532	1.3333e-49	1.70266e-49
100274194	1.23	3.19	1.36731	2.83672e-34	4.76594e-34
100274196	6.553	16.27	1.34759	8.60189e-92	6.69362e-92
100274200	0.06	3.186	5.77471	6.57258e-97	4.89932e-97
100274203	0.99	3.07	1.69198	9.52535e-27	1.88557e-26
100274209	0.526	3.146	2.58374	4.1136e-46	5.56033e-46
100274219	0.013	0.31	4.49801	1.02328e-12	3.03659e-12
100274234	0.726	1.74	1.25678	6.13989e-12	1.87631e-11
100274235	1.193	5.09	2.13322	1.76686e-66	1.80274e-66
100274242	11.99	52.936	2.15429	1.6294e-302	4.04646e-303
100274244	18.033	75.616	2.06833	0	0
100274251	0.986	2.98	1.64726	5.77611e-52	7.13414e-52
100274252	0.033	0.263	3.07654	1.26171e-06	4.92542e-06
100274255	0.006	0.893	7.61049	4.88018e-47	6.50786e-47
100274265	202.56	605.096	1.57831	0	0
100274266	41.573	18.17	-1.14928	0	0
100274267	1.493	5.44	1.87148	4.3786e-62	4.69916e-62
100274285	0.013	1.903	7.05872	2.76056e-65	2.85244e-65
100274287	0.136	0.633	2.23266	4.71089e-08	1.7051e-07
100274288	20.45	47.466	1.23022	0	0
100274299	0	0.3	6.13955	7.79921e-11	2.49144e-10
100274304	0	0.46	6.73679	4.98065e-15	1.35959e-14
100274314	1.083	2.18	1.17003	1.27815e-25	2.60491e-25
100274333	15.98	32.076	1.01041	4.24372e-197	1.64097e-197
100274334	0.133	0.72	2.41469	9.31252e-14	2.65678e-13
100274336	0.21	0.053	-2.02032	9.47463e-06	3.89935e-05
100274337	4.68	12.726	1.63448	4.01676e-173	1.76651e-173
100274340	20.65	9.236	-1.16598	2.54179e-142	1.35582e-142
100274353	14.363	89.13	2.63932	0	0
100274355	14.443	30.78	1.08819	9.18892e-146	4.79691e-146
100274359	0.366	0.963	1.34514	5.60981e-08	2.03707e-07
100274370	0.406	1.996	2.31358	1.39884e-16	3.62969e-16
100274378	36.273	97.21	1.42914	0	0
100274380	0.1	17.746	7.46517	0	0
100274385	3.84	9.563	1.31454	1.70936e-83	1.45504e-83
100274388	1.24	12.373	3.33685	5.14752e-241	1.61847e-241
100274399	29.416	0.423	-6.08116	0	0
100274400	419.963	58.483	-2.84979	0	0
100274409	0	0.253	6.0636	2.13141e-10	6.93641e-10
100274412	9.643	2.5	-1.9787	1.2355e-122	7.50779e-123
100274419	0.043	1.203	4.85415	6.11168e-37	9.70569e-37
100274423	2.473	5.633	1.16518	3.69467e-25	7.60652e-25
100274427	0.283	4.843	4.12525	1.48116e-103	1.04317e-103
100274438	2.226	4.713	1.09532	1.0596e-34	1.76351e-34
100274442	0.963	3.723	1.97415	5.60996e-45	7.71173e-45
100274453	168.816	1701.1	3.36364	0	0
100274456	26.333	12.576	-1.07265	4.80934e-207	1.76176e-207
100274469	65.95	423.41	2.72223	0	0
100274470	0.313	3.23	3.38012	7.53803e-75	7.01545e-75
100274472	7.4	14.926	1.00985	3.21605e-73	3.04831e-73
100274477	0	7.146	9.68387	6.20218e-76	5.70411e-76
100274484	0.233	2.773	3.61136	1.07584e-59	1.19154e-59
100274490	3.696	1.756	-1.05801	4.86678e-36	7.86765e-36
100274499	2.55	0.953	-1.42395	4.20305e-23	9.10878e-23
100274507	8.963	31.773	1.83283	9.70044e-287	2.51745e-287
100274510	7.573	14.606	1.02106	2.08316e-119	1.29957e-119
100274513	4.596	1.963	-1.21826	1.91171e-17	4.82768e-17
100274517	3.956	12.78	1.70612	1.04457e-193	4.13508e-194
100274518	0.356	16.4	5.54558	0	0
100274519	2.32	5.786	1.30955	1.85918e-50	2.34195e-50
100274520	1.606	6.216	1.96609	2.26179e-94	1.72075e-94
100274521	84.65	28.076	-1.59218	0	0
100274525	26.273	9.94	-1.37344	7.97856e-205	2.96731e-205
100274526	139.623	699.106	2.33048	0	0
100274562	10.14	26.37	1.46498	1.41157e-171	6.28116e-172
100274563	10.93	31.126	1.52937	1.79254e-264	5.12999e-265
100274567	1.413	4.516	1.67842	1.4389e-92	1.11193e-92
100274568	0.023	0.256	3.49801	1.29731e-06	5.06802e-06
100274569	21.35	69.74	1.8276	0	0
100274574	16.016	43.71	1.45309	0	0
100274575	0.52	8.923	4.12717	1.45921e-236	4.67832e-237
100274577	0	0.65	6.80835	1.23381e-15	3.30075e-15
100274580	31.46	13.22	-1.24514	4.13221e-233	1.34626e-233
100274585	14.666	31.386	1.12953	1.67996e-91	1.31062e-91
100274594	0.02	0.943	5.46296	1.55293e-56	1.79744e-56
100274595	4.583	15.036	1.71489	4.47732e-224	1.51411e-224
100274598	136.69	65.64	-1.0531	0	0
100274599	0.73	3.26	2.15371	4.23566e-30	7.77919e-30
100274601	0.343	1.623	2.24843	2.39693e-23	5.163e-23
100274602	1.346	0.036	-5.08131	1.99138e-39	3.03164e-39
100274608	0.086	1.303	3.94596	4.14729e-53	5.04122e-53
100274617	0.466	1.026	1.14366	6.16743e-05	0.000268156
100274624	0.53	0.133	-1.95321	1.44324e-06	5.65684e-06
100274629	0.066	0.666	3.346	7.5798e-18	1.8869e-17
100274643	0.853	4.02	2.24726	1.08672e-54	1.29406e-54
100274649	0.016	0.406	4.49801	2.16153e-07	8.10628e-07
100274662	32.326	16.22	-1.00289	2.70251e-58	3.0498e-58
100274682	2.296	0	-9.46719	2.78129e-61	3.01655e-61
100274709	0.956	0	-7.93441	1.3402e-26	2.66421e-26
100274724	2.746	0.726	-1.90218	5.2459e-15	1.43283e-14
100274729	0.03	2.516	6.40874	1.80447e-64	1.88255e-64
100274732	4.43	1.686	-1.42907	8.42145e-15	2.31699e-14
100274733	0	0.806	6.46886	5.72934e-13	1.68417e-12
100274734	0.01	0.426	5.6615	1.10812e-14	3.06183e-14
100274736	1.53	0	-8.12336	1.65632e-29	3.08331e-29
100274739	1.516	4.086	1.42504	5.46714e-21	1.25173e-20
100274741	0.61	0.023	-4.66941	4.50204e-13	1.31747e-12
100274745	98.443	49.453	-1.07354	0	0
100274748	22.25	48.16	1.12739	9.57202e-190	3.85994e-190
100274751	3.696	9.213	1.33637	6.89333e-97	5.13979e-97
100274752	0.396	0.083	-2.23331	0.000358991	0.00165905
100274757	0.026	10.786	8.60904	1.66299e-82	1.43284e-82
100274759	3.563	9.433	1.42224	1.97303e-33	3.37473e-33
100274767	1.956	6.636	1.76534	2.62273e-23	5.65724e-23
100274769	0	3.83	8.55459	4.19039e-41	6.19783e-41
100274783	0	1.673	8.5052	5.27736e-40	7.96354e-40
100274790	79.38	37.756	-1.06947	2.35584e-146	1.22324e-146
100274802	0.346	1.376	2.00254	2.19363e-15	5.91666e-15
100274803	8.433	18.31	1.10111	0	0
100274804	0.013	1.183	6.49801	3.2872e-24	6.92251e-24
100274805	0.016	0.42	4.80835	7.5696e-09	2.6295e-08
100274817	0.526	0.016	-4.90074	1.219e-08	4.28073e-08
100274822	0.306	0.99	1.71397	4.99377e-10	1.65068e-09
100274826	0.073	0.21	1.51711	0.000131233	0.000585319
100274827	0.28	0.01	-4.81828	2.12079e-14	5.92086e-14
100274836	30.95	7.086	-2.12019	1.12207e-186	4.60317e-187
100274839	1.756	7.22	1.9911	1.7073e-104	1.19222e-104
100274843	0	1.216	7.45406	2.27585e-22	5.03532e-22
100274848	0.236	1.21	2.38069	4.44485e-17	1.13462e-16
100274850	0.23	0.896	1.96963	1.00394e-09	3.35778e-09
100274857	2.133	8.786	2.05931	8.87662e-171	3.98e-171
100274866	46.28	115.56	1.323	0	0
100274871	0.013	0.113	2.94161	0.000111531	0.000494502
100274878	4.693	0.41	-3.51075	1.05797e-117	6.66553e-118
100274883	0.03	1.273	4.84121	2.33407e-50	2.9462e-50
100274885	0	0.82	8.07332	1.57691e-31	2.81209e-31
100274889	3.31	1.153	-1.33061	4.58029e-50	5.80346e-50
100274899	0.38	0	-6.78971	3.42336e-14	9.62029e-14
100274947	0	0.18	4.85415	1.4935e-05	6.23307e-05
100274958	1.256	4.51	1.85177	1.71382e-56	1.9847e-56
100274960	0.196	0.79	1.9866	1.00678e-07	3.70775e-07
100274970	0.313	3.466	3.45066	4.65763e-59	5.20689e-59
100274980	0	0.29	4.55459	8.22748e-05	0.00036152
100274986	0.18	0.763	1.87652	4.77499e-08	1.72887e-07
100274990	3.546	0.06	-6.12459	2.55796e-266	7.26138e-267
100274999	6.443	12.87	1.16412	2.51837e-107	1.70731e-107
100275026	3.956	0.246	-3.99718	2.27906e-91	1.78075e-91
100275030	0.623	1.42	1.21872	4.40691e-07	1.67874e-06
100275046	0.026	0.58	4.49801	2.16153e-07	8.10628e-07
100275047	0.286	6.25	4.48512	3.68082e-96	2.75771e-96
100275056	6.81	2.343	-1.55963	8.45107e-32	1.49898e-31
100275063	0.153	0.436	1.50185	3.45165e-05	0.000147388
100275070	0	0.476	6.13955	7.79921e-11	2.49144e-10
100275076	5.67	12	1.16979	2.54611e-64	2.66339e-64
100275085	0.833	2.863	1.79444	2.41205e-14	6.74557e-14
100275091	0.43	1.37	1.69065	4.84669e-08	1.75571e-07
100275093	0.336	0	-4.84629	3.45481e-05	0.000147572
100275099	0.026	3.066	6.78231	3.81998e-87	3.11972e-87
100275101	47.49	22.476	-1.05248	1.50588e-119	9.39136e-120
100275112	2.153	5.08	1.23266	3.74847e-18	9.2573e-18
100275119	1.42	3.11	1.14633	6.04204e-18	1.50024e-17
100275131	0.053	0.55	3.35665	4.64188e-08	1.67948e-07
100275133	0.983	0	-7.07066	1.5089e-16	3.92071e-16
100275143	1.046	2.323	1.14592	3.58399e-05	0.000153232
100275144	0.18	1.78	3.32893	6.04786e-35	1.00088e-34
100275145	41.943	13.913	-1.60003	7.95242e-146	4.14824e-146
100275154	8.186	41.083	2.35521	3.07482e-205	1.1411e-205
100275155	8.226	20.456	1.33059	3.76574e-41	5.56223e-41
100275173	0.04	1.013	4.6615	3.5502e-26	7.13687e-26
100275179	1.816	0	-6.23331	1.66233e-10	5.3823e-10
100275184	1.78	10.173	2.53164	4.67844e-134	2.63563e-134
100275189	0.166	1.736	3.386	1.30918e-20	3.02724e-20
100275194	50.023	8.263	-1.87688	0	0
100275204	5.14	1.076	-2.2295	1.18213e-178	5.02182e-179
100275205	2.576	0.273	-3.18147	2.02525e-32	3.53924e-32
100275214	49.173	19.716	-1.31129	8.05562e-156	3.9705e-156
100275216	0.84	14.386	4.11949	1.54463e-153	7.68419e-154
100275232	0	3.36	9.346	2.76643e-63	2.92423e-63
100275235	1.196	0.14	-3.05727	2.7454e-28	5.23785e-28
100275241	2.733	1.316	-1.00997	5.99872e-15	1.64085e-14
100275244	0.55	0	-5.53817	2.68351e-07	1.01169e-06
100275246	1.43	5.163	1.85035	4.58362e-36	7.40531e-36
100275252	0.013	0.123	3.31358	0.000651509	0.00308036
100275253	0.04	0.246	2.71213	3.17709e-06	1.26956e-05
100275254	0.07	1.023	3.89854	4.7167e-15	1.28707e-14
100275259	3.41	13.686	2.00943	1.00655e-65	1.03443e-65
100275276	15.893	8.003	-1.47281	6.99664e-139	3.81031e-139
100275279	0.453	1.376	1.63842	8.81776e-07	3.41073e-06
100275286	2.77	60.483	4.42869	0	0
100275289	4.003	0	-9.14343	1.84387e-51	2.29247e-51
100275291	4.566	16.036	1.8219	6.50274e-270	1.8122e-270
100275298	25.583	6.583	-1.96246	1.4956e-169	6.75953e-170
100275301	0	3.5	8.904	9.08162e-50	1.15703e-49
100275307	53.483	222.663	2.23496	0	0
100275309	27.953	5.176	-2.40248	8.16963e-157	4.0006e-157
100275311	3.43	8.146	1.36367	4.07103e-77	3.70103e-77
100275315	3.393	20.68	2.62868	6.97827e-122	4.27116e-122
100275319	1.766	7.673	2.15216	2.74743e-41	4.0477e-41
100275322	10.316	33.293	1.68325	1.4371e-130	8.24514e-131
100275335	17.226	88.686	2.4068	0	0
100275336	0.196	0.85	2.10208	4.14871e-06	1.67124e-05
100275340	31.8	14.576	-1.1611	3.25081e-143	1.72493e-143
100275341	0.966	0.056	-4.18436	2.01401e-37	3.17383e-37
100275351	6.023	2.166	-1.33313	1.47078e-44	2.03972e-44
100275352	5.776	21.346	1.89192	8.89044e-145	4.68192e-145
100275353	0.633	0	-7.02849	3.59452e-16	9.47197e-16
100275355	0.88	3.166	1.84194	1.50481e-33	2.56516e-33
100275364	3.553	33.046	3.2682	2.09806e-306	5.10979e-307
100275365	7.993	2.69	-1.31164	1.46531e-102	1.04225e-102
100275371	0.71	0	-6.83906	1.4027e-14	3.89202e-14
100275372	51.9	140.086	1.43223	0	0
100275374	15.183	3.076	-2.44915	1.36112e-240	4.28775e-241
100275376	6.17	3.096	-1.02604	3.64509e-31	6.54756e-31
100275378	0	17.05	11.4045	6.50087e-188	2.64355e-188
100275389	0.17	0.61	1.80168	0.000230921	0.00105183
100275398	5.07	0.98	-2.36965	2.2188e-48	2.89328e-48
100275407	42.15	87.99	1.06266	2.43349e-297	6.13075e-298
100275408	0.163	0.943	2.46886	2.00839e-08	7.13543e-08
100275411	0.206	0	-5.05274	9.98384e-06	4.1153e-05
100275412	5.996	1.773	-1.62236	3.24502e-63	3.43466e-63
100275415	0.456	2.62	2.52907	9.63212e-68	9.69121e-68
100275424	0.446	1.853	2.07509	1.31001e-36	2.09136e-36
100275426	49.656	102.23	1.03887	0	0
100275427	12.48	3.69	-1.7671	3.85408e-88	3.1168e-88
100275429	0.02	0.12	2.6615	0.000568885	0.00267642
100275439	9.823	0.1	-6.87377	1.2186e-103	8.57526e-104
100275443	43.37	4.4	-3.31332	0	0
100275448	35.226	16.136	-1.12449	1.31988e-137	7.24852e-138
100275451	0.443	2.176	2.164	3.16636e-15	8.58455e-15
100275456	4.306	1.136	-1.8442	5.58538e-53	6.80267e-53
100275466	62.53	290.55	2.2128	0	0
100275470	1.176	4.976	2.07654	1.56449e-41	2.29461e-41
100275474	8.073	16.533	1.05066	2.87431e-73	2.72267e-73
100275485	8.613	17.146	1.015	7.79655e-65	8.10585e-65
100275489	0	0.146	4.76104	2.62949e-05	0.000111473
100275491	63.983	16.096	-1.99847	0	0
100275493	440.476	879.453	1.00562	0	0
100275497	18.84	49.58	1.40119	0	0
100275498	0.336	0.816	1.30346	6.82851e-06	2.78619e-05
100275500	0.386	0.853	1.17925	2.21954e-12	6.66934e-12
100275502	2.303	11.263	2.30387	1.44647e-98	1.06465e-98
100275504	1.643	0.716	-1.19025	6.32281e-09	2.18781e-08
100275507	12.336	36.626	1.60106	1.98326e-232	6.48119e-233
100275508	8.726	0	-10.5025	2.60831e-106	1.78859e-106
100275511	1.19	2.37	1.00417	7.67973e-08	2.80972e-07
100275533	29.373	0.24	-4.85716	0	0
100275534	0.093	1.086	3.57297	1.13076e-16	2.92482e-16
100275537	6.626	1.966	-1.71299	3.17459e-52	3.90449e-52
100275539	5.796	39.913	2.7758	0	0
100275543	10.28	37.123	1.80784	0	0
100275545	15.323	5.243	-1.55981	9.84234e-210	3.5583e-210
100275564	0.25	0.64	1.3623	1.73462e-09	5.86496e-09
100275568	2.776	15.76	2.51872	0	0
100275572	5.556	2.306	-1.27468	3.47498e-59	3.87299e-59
100275600	1.516	3.806	1.37462	4.40018e-53	5.35126e-53
100275601	3.96	8.15	1.05541	6.80706e-62	7.31628e-62
100275607	1.103	2.42	1.36581	3.27269e-34	5.5082e-34
100275614	12.56	27.096	1.12659	2.6472e-213	9.42244e-214
100275619	0.296	0.753	1.09516	2.51169e-06	9.98055e-06
100275626	1.016	2.483	1.28711	8.43791e-08	3.093e-07
100275633	0.083	5.473	6.04773	5.49499e-207	2.01403e-207
100275638	1.53	7.403	2.31566	1.57837e-43	2.23114e-43
100275641	2.31	6.676	1.54976	6.28732e-23	1.36797e-22
100275642	7.646	0	-9.90007	2.83696e-77	2.57629e-77
100275651	4.96	31.04	2.66094	0	0
100275652	1.043	5.986	2.51919	5.13157e-63	5.44374e-63
100275655	1.79	25.426	3.83636	0	0
100275668	30.13	71.863	1.12096	0	0
100275674	31.063	195.866	2.66816	0	0
100275681	0.326	0.69	1.11438	2.08691e-06	8.24928e-06
100275683	14.153	4.373	-1.70707	3.83042e-178	1.63486e-178
100275688	2.87	12.393	2.1384	3.18771e-215	1.12509e-215
100275689	4.26	15.68	1.83865	0	0
100275711	0.043	0.446	3.39847	1.05707e-20	2.43709e-20
100275712	16.99	2.906	-2.52478	0	0
100275717	6.39	0	-10.1317	2.12208e-87	1.72969e-87
100275730	0.06	0.34	2.43911	0.000258982	0.00118368
100275733	0.233	0.923	2.05293	1.59094e-12	4.75511e-12
100275752	0.153	1.453	3.23266	2.46484e-37	3.89019e-37
100275758	0.05	14.476	8.26188	7.68741e-125	4.5947e-125
100275767	0.106	0.706	2.76104	3.06727e-15	8.30978e-15
100275769	0.53	1.38	1.36194	2.46243e-07	9.2593e-07
100275771	4.866	0.963	-2.32945	2.11533e-44	2.94204e-44
100275789	18.656	62.616	1.74267	0	0
100275794	0.423	1.593	1.90306	1.79108e-24	3.74894e-24
100275802	46.993	129.783	1.46332	0	0
100275804	1.593	0.693	-1.15744	2.80282e-08	1.00329e-07
100275809	1.173	11.373	3.31026	9.84006e-152	4.94039e-152
100275810	13.013	37.253	1.59459	1.22011e-243	3.78264e-244
100275821	0.936	4.133	2.13618	8.01113e-37	1.27429e-36
100275826	1.94	0.293	-2.73081	2.01531e-17	5.09372e-17
100275827	0.753	3.413	2.36241	1.1264e-73	1.06158e-73
100275828	3.38	0.886	-1.93726	4.01251e-21	9.15802e-21
100275829	2.49	7.33	1.75188	8.028e-87	6.57078e-87
100275833	2.623	1.023	-1.16748	2.33823e-16	6.11437e-16
100275842	0.15	0.656	2.15671	3.12887e-10	1.02575e-09
100275846	0.25	17.133	6.08873	5.95501e-170	2.68787e-170
100275855	23.746	0.13	-7.43279	3.15211e-218	1.09868e-218
100275856	1.903	0.023	-6.3553	2.63425e-20	6.14171e-20
100275865	0	0.323	6.46886	5.72934e-13	1.68417e-12
100275867	0.1	0.72	2.85415	3.90958e-08	1.40898e-07
100275868	11.93	26.74	1.22049	3.03552e-219	1.05198e-219
100275872	0.406	0.816	1.05055	0.000408997	0.00189889
100275876	0.66	0.09	-2.91139	6.92166e-08	2.52491e-07
100275878	37.783	228.913	2.60363	0	0
100275892	8.97	23.986	1.4111	2.86866e-76	2.63027e-76
100275900	1.33	3.89	1.5422	3.50911e-12	1.0615e-11
100275905	0	0.223	4.43911	0.000146542	0.000655877
100275909	0.723	0	-5.63835	1.1068e-07	4.08491e-07
100275916	0.096	0.313	1.6615	9.61353e-05	0.00042417
100275937	0.63	1.98	1.6615	6.11752e-13	1.80023e-12
100275961	2.11	12.71	2.60187	7.73467e-206	2.85962e-206
100275986	0	0.526	5.98343	5.88059e-10	1.94874e-09
100275991	0.913	0.36	-1.5066	1.692e-10	5.48141e-10
100275996	12.236	33.51	1.46754	2.4339e-158	1.17874e-158
100275997	22.426	9.073	-1.3008	8.74307e-86	7.25204e-86
100276012	9.233	20.22	1.33444	1.28148e-202	4.82481e-203
100276018	0	1.163	7.68704	1.86338e-25	3.81138e-25
100276021	66.353	22.226	-1.24489	0	0
100276032	21.73	10.32	-1.0604	1.3777e-178	5.85537e-179
100276046	20.3	7.106	-1.52	2.43633e-145	1.27525e-145
100276048	0.01	2.11	7.73067	5.92746e-50	7.52814e-50
100276054	0.24	0.02	-3.5913	1.47591e-07	5.48228e-07
100276055	6.07	39.51	2.70778	0	0
100276059	48.86	1.36	-5.1276	0	0
100276078	2.16	4.663	1.20207	5.002e-22	1.11788e-21
100276084	38.483	11.596	-1.70573	8.40831e-209	3.0516e-209
100276086	0.743	0.333	-1.16423	5.18451e-06	2.09967e-05
100276100	3.163	10.693	1.81587	2.87261e-138	1.57071e-138
100276101	0.846	2.056	1.32852	2.73789e-22	6.07234e-22
100276102	0.45	1.986	2.04509	6.83653e-27	1.34826e-26
100276124	2.276	8.246	1.87652	1.79049e-55	2.1028e-55
100276137	1.303	4.01	1.61314	6.73663e-12	2.06338e-11
100276179	0.333	1.876	2.50623	1.97675e-19	4.71372e-19
100276180	1.53	4.126	1.50591	2.14816e-28	4.09283e-28
100276184	8.633	33.933	2.02708	6.45893e-172	2.86375e-172
100276188	3.493	9.483	1.41948	6.06723e-29	1.14156e-28
100276189	1.62	0.543	-1.60397	4.08356e-08	1.47413e-07
100276191	7.73	19.616	1.33711	1.63799e-93	1.25336e-93
100276201	0	0.263	5.17608	1.61589e-06	6.35322e-06
100276205	0.306	0.656	1.15371	6.90313e-05	0.00030166
100276212	7.326	2.236	-1.70858	1.03509e-30	1.87707e-30
100276213	31.783	99.79	1.65183	0	0
100276214	0.463	1.32	1.50623	5.78515e-11	1.83778e-10
100276217	7.04	0	-10.8427	4.66316e-127	2.73407e-127
100276225	16.603	110.103	2.74541	0	0
100276228	14.196	5.643	-1.20047	3.8932e-68	3.89455e-68
100276229	0.093	0.53	2.5095	2.15032e-10	6.99965e-10
100276232	0.36	1.03	1.53222	1.76768e-06	6.96308e-06
100276236	1.25	11.726	3.24875	2.91109e-109	1.94972e-109
100276241	4.436	23.736	2.36942	0	0
100276245	0.563	1.363	1.31136	6.37267e-11	2.02848e-10
100276248	0.02	0.163	3.10208	3.70124e-05	0.000158512
100276259	0.13	0	-4.46778	0.000230711	0.00105069
100276273	11.616	3.623	-1.65979	8.99041e-58	1.02247e-57
100276284	0.223	0.7	1.7083	7.59199e-06	3.10741e-05
100276292	6.243	1.763	-1.8359	1.54475e-49	1.97548e-49
100276295	7.4	3.066	-1.27182	2.48753e-36	3.99851e-36
100276306	3.596	7.203	1.03162	1.22764e-21	2.76885e-21
100276318	10.97	3.983	-1.44541	2.7516e-53	3.33701e-53
100276320	0.546	0.1	-2.43125	1.45539e-07	5.40433e-07
100276327	0.726	0.133	-2.43863	5.31102e-09	1.83283e-08
100276332	3.113	6.983	1.19553	2.06309e-28	3.92867e-28
100276339	0.113	0.383	1.80168	0.000230921	0.00105183
100276348	16.606	5.276	-1.69612	1.53385e-92	1.18623e-92
100276349	1.293	0	-7.81828	5.908e-25	1.22234e-24
100276350	0.566	2.306	2.04816	1.2678e-17	3.18288e-17
100276358	0.806	0.136	-2.40889	4.16731e-12	1.26427e-11
100276362	0.74	0.043	-3.99385	5.7917e-18	1.43738e-17
100276366	43.263	300.223	2.52995	0	0
100276367	0.486	3.506	2.8333	7.0101e-74	6.59689e-74
100276382	0.266	1.266	2.28711	7.49888e-15	2.05808e-14
100276383	88.34	259.576	1.55448	0	0
100276385	0.173	3.456	4.34065	5.35149e-58	6.06377e-58
100276392	5.25	0.036	-7.18557	1.0346e-125	6.13418e-126
100276408	13.746	3.856	-1.83572	1.17202e-88	9.43136e-89
100276420	0.366	2.66	2.8685	3.69919e-63	3.9198e-63
100276421	6.53	1.006	-2.69189	1.11308e-133	6.27951e-134
100276429	0	0.203	6.49801	3.54198e-13	1.03241e-12
100276431	6.083	14.843	1.38684	2.02568e-128	1.17717e-128
100276433	17.37	35.85	1.0798	9.50669e-73	9.06399e-73
100276437	0	0.11	4.43911	0.000146542	0.000655877
100276444	9.183	0.056	-7.37979	1.05291e-106	7.19909e-107
100276461	17.476	3.223	-2.23757	0	0
100276469	2.98	0.836	-1.70628	5.21576e-38	8.1309e-38
100276472	3.466	13.316	1.86805	1.21872e-87	9.9142e-88
100276489	0.016	0.233	3.94161	8.15074e-09	2.83674e-08
100276499	0.506	1.75	1.87237	6.69905e-24	1.42359e-23
100276519	0.68	2.253	1.73265	1.05587e-21	2.37912e-21
100276522	0.283	0.796	1.50185	2.24047e-08	7.98143e-08
100276535	70.713	186.043	1.41147	0	0
100276538	2.373	0	-9.02849	2.35017e-48	3.06787e-48
100276544	0.516	0.243	-1.11986	0.000130193	0.000580494
100276545	0.043	4.04	6.61791	1.34396e-73	1.26742e-73
100276548	0.166	3.143	4.32808	4.64227e-85	3.87932e-85
100276553	0.156	2.623	4.84431	7.18913e-161	3.42574e-161
100276554	7.19	18.086	1.1569	5.32761e-99	3.90961e-99
100276565	0.566	0.226	-1.3523	9.01468e-08	3.30946e-07
100276570	9.736	25.183	1.36865	1.2841e-169	5.8011e-170
100276580	111.273	65.443	-1.05405	7.34992e-247	2.25225e-247
100276624	21.153	54.456	1.37487	9.85196e-198	3.79778e-198
100276629	4.953	0.176	-4.83923	2.54518e-89	2.03492e-89
100276641	160.433	343.77	1.1304	0	0
100276651	2.446	1.14	-1.10521	6.64999e-07	2.55644e-06
100276658	0.016	0.173	3.43911	0.000366196	0.00169367
100276661	7.63	20.716	1.49549	6.29796e-97	4.69335e-97
100276673	15.193	3.393	-2.03161	2.59561e-150	1.31406e-150
100276675	0	0.126	5.02407	4.88112e-06	1.97407e-05
100276685	0.993	1.91	1.05578	1.25e-13	3.58061e-13
100276691	1.56	3.376	1.1253	8.02944e-16	2.13701e-15
100276732	205.536	92.666	-1.14547	0	0
100276736	0.19	0	-5.31578	1.60671e-06	6.31389e-06
100276738	0.043	0.846	4.31358	6.01353e-25	1.2449e-24
100276743	30.173	11.596	-1.37336	7.57763e-192	3.02242e-192
100276750	1.06	0.106	-3.2956	1.12496e-15	3.00775e-15
100276753	5.94	0.006	-9.77981	1.1128e-166	5.11609e-167
100276755	15.633	31.516	1.00731	2.19467e-105	1.51678e-105
100276757	1.073	2.506	1.23185	1.16159e-19	2.75251e-19
100276762	2.236	0	-7.31998	5.65158e-19	1.36651e-18
100276764	8.08	23.216	1.53316	1.96935e-170	8.84959e-171
100276765	0.086	0.58	2.83879	9.01588e-13	2.66916e-12
100276784	0.316	0.05	-2.64835	0.000116776	0.000518504
100276802	37.073	0.053	-8.77824	0	0
100276805	0.57	1.413	1.30934	1.08175e-06	4.208e-06
100276807	0.143	0.746	2.40435	3.20578e-07	1.213e-06
100276819	0.066	1.026	4.0039	2.87814e-16	7.55435e-16
100276827	1.486	4.72	1.66844	1.82038e-42	2.62376e-42
100276833	14.963	1.526	-3.2931	4.07084e-98	3.00522e-98
100276842	0.756	3.06	2.03	7.3801e-27	1.45723e-26
100276850	7.54	0.673	-3.34023	3.66747e-208	1.33542e-208
100276852	0.923	2.556	1.33936	4.341e-17	1.10794e-16
100276862	45.966	191.726	2.08725	0	0
100276870	5.29	0	-9.4424	1.80174e-60	1.97717e-60
100276888	0.626	16.23	4.70002	4.62288e-206	1.70453e-206
100276890	5.486	12.056	1.15683	1.41214e-38	2.17885e-38
100276892	0.033	0.503	3.89854	4.7167e-15	1.28707e-14
100276902	0.436	7.286	4.03795	1.53082e-85	1.27373e-85
100276904	14.656	0	-10.6741	2.44461e-116	1.55726e-116
100276911	0.133	47.053	8.48059	0	0
100276916	15.383	6.363	-1.21476	7.01396e-49	9.07467e-49
100276922	0.026	0.416	3.94161	2.05657e-05	8.66185e-05
100276941	0.023	2.693	6.9937	1.77169e-32	3.09473e-32
100276951	53.446	215.483	2.01394	0	0
100276953	1.486	14.173	3.28595	6.375e-215	2.25257e-215
100276955	41.46	7.91	-2.38659	0	0
100276964	3.623	1.183	-1.58017	1.15814e-115	7.40071e-116
100276966	0.626	0.016	-5.31578	5.36914e-11	1.70262e-10
100276969	0.396	15.456	5.31743	1.09964e-168	5.00728e-169
100276975	0.05	0.226	2.17608	0.000307452	0.00141393
100276989	8.946	30.143	1.82897	1.21375e-194	4.77573e-195
100276996	0.673	5.986	3.15212	9.68782e-108	6.55232e-108
100276998	11.383	19.953	1.42268	3.07244e-125	1.83147e-125
100277001	0.11	0	-4.60528	0.000121887	0.000542439
100277011	2.986	6.703	1.44744	1.17675e-78	1.05312e-78
100277012	12.47	3.983	-1.62578	5.42487e-106	3.73082e-106
100277023	5.486	0.573	-3.25055	1.32503e-109	8.85597e-110
100277032	0.103	0.91	3.12717	3.24257e-21	7.38909e-21
100277039	2.82	0	-8.42198	9.45713e-35	1.57189e-34
100277044	5.766	1.843	-1.6502	3.43164e-46	4.63031e-46
100277048	3.23	6.75	1.10024	2.57403e-22	5.70428e-22
100277054	0.033	0.286	3.13955	1.49506e-08	5.27674e-08
100277057	1.49	4.946	1.88713	3.61281e-67	3.65805e-67
100277063	1.216	3.27	1.43158	5.4896e-14	1.55287e-13
100277069	0.096	4.68	5.59111	4.80696e-145	2.5257e-145
100277070	0.153	1.633	3.41893	6.24782e-40	9.44294e-40
100277073	5.306	19.19	2.33123	0	0
100277082	0.116	0.926	2.98343	3.75663e-13	1.09596e-12
100277083	17.893	68.08	1.94102	0	0
100277086	10.413	2.64	-1.97505	1.11063e-41	1.62273e-41
100277092	2.17	0.206	-3.68427	7.56817e-53	9.23724e-53
100277100	1.076	2.446	1.80283	3.69181e-33	6.3448e-33
100277104	0.063	0.536	3.76104	4.78485e-25	9.8758e-25
100277105	1.03	0.236	-2.13167	4.72259e-07	1.80069e-06
100277106	1.146	4.15	1.84479	3.18139e-43	4.52001e-43
100277114	83.493	2.153	-5.27988	0	0
100277116	0	1.02	6.2117	2.87914e-11	9.02664e-11
100277126	0.603	3.953	2.75158	3.85828e-57	4.43035e-57
100277137	0.053	10.536	7.61126	1.7693e-135	9.84032e-136
100277143	1.966	28.543	3.86647	6.60278e-162	3.12656e-162
100277144	25.78	84.533	1.70899	0	0
100277155	1.326	5.513	2.06295	3.96437e-66	4.05517e-66
100277156	0.02	0.186	3.10208	3.70124e-05	0.000158512
100277165	4.07	367.493	6.47792	0	0
100277178	13.253	19.543	1.27584	2.84938e-156	1.40101e-156
100277180	0.183	1.386	2.95101	3.981e-14	1.1212e-13
100277187	1.53	20.63	3.76658	7.73374e-301	1.9314e-301
100277190	0.096	0.433	2.11718	0.000132007	0.000588848
100277191	5.33	17.533	1.71487	5.33868e-103	3.77599e-103
100277202	1.346	0.58	-1.20725	0.000143746	0.000642675
100277206	0.136	0.69	2.346	1.45261e-07	5.39294e-07
100277208	5.976	20.576	1.78899	3.60376e-111	2.38271e-111
100277209	1.086	15.35	3.83173	3.24804e-236	1.04264e-236
100277214	0.096	4.036	5.42704	3.68512e-55	4.35069e-55
100277218	2.816	7.12	1.34646	2.49205e-35	4.08586e-35
100277223	3.276	8.32	1.35994	1.14561e-35	1.86617e-35
100277225	0.643	1.6	1.30934	1.08175e-06	4.208e-06
100277241	0	0.656	6.52657	2.1914e-13	6.3398e-13
100277244	0	1.91	8.77301	2.48809e-46	3.35171e-46
100277266	4.373	31.82	2.91336	8.57982e-235	2.77643e-235
100277268	24.636	10.103	-1.15072	2.04806e-103	1.44448e-103
100277272	0.756	7.13	3.24201	7.54539e-142	4.03383e-142
100277278	1.536	6.133	1.9926	1.45898e-62	1.55677e-62
100277279	0.02	0.336	4.47864	9.12648e-18	2.27995e-17
100277295	24.386	1.546	-3.99476	3.11972e-280	8.30178e-281
100277299	0.136	0.606	2.14693	1.94445e-07	7.27081e-07
100277305	0.286	2.933	3.33921	3.35095e-38	5.20443e-38
100277324	0.06	0.55	3.12717	7.3019e-07	2.81303e-06
100277325	0.05	0.493	3.28041	1.67628e-09	5.66438e-09
100277346	511.816	0.036	-13.7461	0	0
100277347	15.586	63.886	2.03461	0	0
100277350	0.196	4.216	4.424	5.62434e-42	8.1795e-42
100277351	0.126	0.373	1.59111	1.95033e-06	7.69578e-06
100277355	1.116	3.67	1.71119	8.68544e-64	9.13058e-64
100277357	35.896	167.753	2.24461	0	0
100277370	0.76	0.21	-1.76119	1.75209e-15	4.70894e-15
100277382	3.783	13.453	1.85557	4.56363e-93	3.5084e-93
100277384	0.473	1.976	2.06472	6.3364e-19	1.53513e-18
100277396	0.143	0.03	-2.34315	6.6824e-05	0.000291747
100277403	0.05	0.226	2.23266	5.03957e-05	0.00021782
100277409	0.083	1.203	3.86697	4.01915e-24	8.48718e-24
100277418	3.296	7.813	1.241	6.45156e-35	1.06846e-34
100277429	0.443	1.496	1.75597	4.95726e-08	1.79655e-07
100277436	10.516	38.91	1.7222	9.20026e-196	3.59248e-196
100277439	0	0.173	5.43911	1.83994e-07	6.87343e-07
100277467	0.42	1.806	2.11354	5.26267e-19	1.271e-18
100277468	2.006	0.576	-1.78328	2.21329e-07	8.30657e-07
100277479	0.096	0.77	3.29155	2.51373e-13	7.28938e-13
100277483	0.62	0	-5.90074	8.33397e-09	2.90201e-08
100277496	0.993	4.033	2.06599	1.14815e-25	2.33537e-25
100277508	1.693	0	-8.68501	4.03904e-40	6.08524e-40
100277548	1.04	0	-6.96629	1.25264e-15	3.35237e-15
100277558	1.063	0.25	-2.11548	1.15815e-07	4.27908e-07
100277560	0.526	0.053	-3.59766	2.4806e-13	7.19182e-13
100277566	0.043	14.073	8.33998	1.55832e-139	8.45226e-140
100277571	42.9	144.996	1.75908	0	0
100277583	2.85	1.096	-1.37533	4.30463e-24	9.0969e-24
100277584	0	1.373	8.6615	1.38237e-43	1.94995e-43
100277588	7.806	3.7	-1.07602	2.84426e-44	3.96494e-44
100277590	0.7	2.63	1.97766	7.56817e-53	9.23592e-53
100277591	0.55	0.186	-1.54795	6.69985e-05	0.000292536
100277599	0.22	1.773	3.03857	3.76359e-18	9.29615e-18
100277603	0.74	4.27	2.54531	5.4433e-64	5.70923e-64
100277605	1.18	14.696	3.64205	3.4733e-290	8.93759e-291
100277620	0.52	0.25	-1.02556	0.000716767	0.00340035
100277623	76.866	25.673	-1.56822	0	0
100277626	0.946	3.476	1.85765	2.6567e-39	4.05246e-39
100277636	1.266	4.486	1.83569	5.53013e-64	5.80142e-64
100277639	9.436	19.036	1.00192	2.57558e-103	1.81756e-103
100277642	0.4	3.94	3.33362	1.68681e-52	2.06656e-52
100277646	42.503	210.786	2.52439	0	0
100277653	0.01	0.223	4.60904	7.03313e-08	2.56698e-07
100277655	14.89	5.4	-1.34519	3.75143e-127	2.19727e-127
100277664	0.25	1.09	2.15371	3.92076e-16	1.03442e-15
100277676	0.203	0.966	2.26443	6.95685e-14	1.97487e-13
100277688	49.09	21.64	-1.18226	4.09897e-284	1.07358e-284
100277698	14.1	42.996	1.61958	2.35971e-217	8.26724e-218
100277702	0.043	0.613	3.80835	4.72783e-20	1.10747e-19
100277719	0.11	0.686	2.6615	5.60949e-09	1.93807e-08
100277728	17.863	40.12	1.16583	3.03082e-213	1.08e-213
100277730	13.383	0.12	-6.75614	1.67983e-237	5.36885e-238
100277731	1.713	7.35	2.09991	3.0517e-37	4.82556e-37
100277732	0.04	0.23	2.47864	7.01687e-07	2.70098e-06
100277735	0.113	0	-4.84629	3.45481e-05	0.000147572
100277743	0.006	12.303	10.8127	3.18337e-274	8.73171e-275
100277752	2.696	7.48	1.49251	1.77421e-47	2.35002e-47
100277754	0.043	2.296	5.9363	1.12124e-62	1.19415e-62
100277756	0.05	0.613	3.60904	4.20694e-07	1.60105e-06
100277758	106.956	206.543	1.07785	0	0
100277760	0.083	0.813	3.33958	6.80683e-12	2.08556e-11
100277789	0.696	0	-6.05274	1.5301e-09	5.15729e-09
100277794	0.243	0.63	1.40164	0.000260725	0.00119186
100277797	0.463	0.193	-1.22831	0.000580402	0.0027328
100277799	0	0.67	7.36194	2.96878e-21	6.76102e-21
100277808	0.513	1.133	1.13426	1.72184e-06	6.77907e-06
100277811	0.043	59.136	10.5589	0	0
100277817	0	0.496	7.10208	2.13649e-18	5.23793e-18
100277818	0.48	0.056	-3.00383	2.67503e-12	8.06259e-12
100277819	0.066	0.243	1.77169	7.53258e-08	2.75483e-07
100277820	16.533	7.93	-1.05673	9.20671e-205	3.42959e-205
100277824	1.533	3.153	1.07654	2.68966e-11	8.42668e-11
100277835	1.34	11.13	3.05959	7.88052e-161	3.75834e-161
100277837	4.69	10.506	1.19498	3.15776e-90	2.49884e-90
100277840	1.403	2.96	1.09173	7.07089e-10	2.3511e-09
100277841	0.026	0.353	3.68704	7.17451e-13	2.11529e-12
100277849	8.07	2.103	-1.95321	6.10132e-35	1.00985e-34
100277850	0.913	4.75	2.37472	8.87926e-32	1.57546e-31
100277867	2.84	0.316	-3.16145	2.81662e-36	4.53199e-36
100277883	0.453	1.4	1.60576	2.90859e-14	8.15859e-14
100277892	21.25	3.016	-2.3163	1.9411e-184	8.02516e-185
100277899	0.256	1.013	2.01027	9.40343e-18	2.35064e-17
100277901	2.17	6.943	1.66789	5.66676e-46	7.67783e-46
100277912	0.163	0.923	2.47082	5.3589e-14	1.51515e-13
100277915	0.196	2.136	3.39847	7.06154e-27	1.39362e-26
100277924	0.706	7.626	3.33981	2.06259e-214	7.29629e-215
100277925	0.783	2.44	1.9281	1.21706e-27	2.35551e-27
100277931	4.95	1.026	-2.19998	1.45842e-32	2.54315e-32
100277932	9.476	25.653	1.43183	4.55748e-100	3.31534e-100
100277933	6.343	0.043	-7.15259	3.13501e-116	1.99831e-116
100277951	1.943	3.513	1.25186	8.35175e-26	1.6946e-25
100277960	0	0.136	5.31358	5.42177e-07	2.07529e-06
100277961	1.783	25.976	3.85218	0	0
100277968	1.856	0.686	-1.44651	3.68695e-09	1.26324e-08
100277977	0.1	0.49	2.31358	0.000114999	0.00051027
100277981	235.403	114.866	-1.03109	0	0
100277994	0.24	0.04	-2.56089	7.61471e-07	2.93612e-06
100277995	2.996	0.016	-7.44963	1.45447e-38	2.24503e-38
100278001	2.74	17.263	2.6737	3.29186e-102	2.34735e-102
100278002	1.35	3.176	1.23841	4.1167e-12	1.24858e-11
100278003	0.553	1.136	1.03347	6.60578e-05	0.000288297
100278009	0.73	10.603	3.90145	5.36589e-99	3.93877e-99
100278010	2.176	1.1	-1.10555	9.87475e-13	2.92836e-12
100278012	0.083	0.516	2.71213	3.17709e-06	1.26956e-05
100278018	1.43	0	-7.71571	1.37858e-23	2.95268e-23
100278020	11.993	43.063	1.84391	1.5561e-289	4.00731e-290
100278045	4.733	0.036	-7.04808	1.74777e-83	1.48809e-83
100278047	37.456	5.96	-1.1272	1.23284e-125	7.31937e-126
100278052	0.99	2.033	2.18208	1.37563e-55	1.612e-55
100278053	0	0.35	5.49801	1.07775e-07	3.97512e-07
100278054	0	1.023	7.57429	6.51558e-24	1.38421e-23
100278058	0.263	2	2.87301	1.78379e-25	3.64609e-25
100278069	28	77.223	1.46598	0	0
100278075	13.003	45.043	1.78918	5.29177e-169	2.4033e-169
100278076	0.166	2.006	3.62233	2.13858e-22	4.72947e-22
100278079	3.873	9.06	1.29019	2.01103e-76	1.8403e-76
100278086	0	0.68	5.43911	1.83994e-07	6.87343e-07
100278087	0.143	0.596	2.12717	3.53879e-05	0.000151243
100278097	24.82	7.523	-1.72009	5.09621e-98	3.76422e-98
100278103	0.536	0.166	-1.69601	0.000351331	0.00162274
100278113	0.853	2.326	1.48835	6.24839e-12	1.90972e-11
100278114	3.813	0.97	-1.94862	1.78823e-35	2.92192e-35
100278127	0.386	1.19	1.85415	2.13141e-10	6.9364e-10
100278132	0.203	1.873	3.24647	1.00256e-62	1.06675e-62
100278150	0.85	0.213	-1.97623	1.70792e-17	4.30623e-17
100278152	2.826	9.726	1.79149	3.39354e-133	1.92057e-133
100278155	0.013	0.613	5.40874	4.15707e-23	9.00581e-23
100278159	0.663	2.596	1.96106	7.05401e-51	8.83922e-51
100278163	0.75	0.213	-1.80882	1.00459e-05	4.1417e-05
100278169	1.663	0.33	-2.73534	7.12664e-49	9.22472e-49
100278180	0.02	0.373	4.10208	6.5411e-06	2.66566e-05
100278190	68.163	32.583	-1.06127	1.16866e-202	4.39768e-203
100278192	1.99	0.213	-3.19648	1.15742e-23	2.47415e-23
100278196	0.946	1.933	1.02721	2.61381e-06	1.03968e-05
100278203	4.163	13.323	1.75691	1.75447e-96	1.31097e-96
100278236	2.3	0.573	-2.1701	2.05143e-31	3.66485e-31
100278247	0.08	1.54	4.32447	9.69342e-30	1.79345e-29
100278265	0.57	1.476	1.43911	4.65559e-09	1.60265e-08
100278282	8.46	20.32	1.27354	1.36132e-76	1.24331e-76
100278301	165.163	60.316	-1.09059	0	0
100278302	0.816	1.736	1.11559	2.35483e-17	5.96409e-17
100278307	0.63	29.44	5.53339	0	0
100278316	0.443	2.43	2.46942	2.32647e-62	2.48843e-62
100278320	8.446	0.11	-6.27701	2.02833e-191	8.11449e-192
100278333	1.516	3.663	1.2647	4.36987e-24	9.2365e-24
100278334	0.04	0.91	4.63551	1.0713e-25	2.17799e-25
100278340	0.17	22.886	7.08297	1.66407e-226	5.56101e-227
100278361	0	0.673	7.45406	2.27585e-22	5.03532e-22
100278364	0.653	0	-6.11071	7.69075e-10	2.56104e-09
100278368	0.056	0.876	3.91477	5.90134e-12	1.80223e-11
100278370	0.016	5.13	8.2436	6.94552e-197	2.68988e-197
100278379	0.473	1.486	1.43911	0.000179837	0.000810607
100278392	0.023	1.396	5.92024	3.8499e-17	9.8129e-17
100278398	0.006	0.366	5.46886	4.38043e-13	1.28118e-12
100278403	0.28	1.54	2.43911	1.94968e-07	7.29155e-07
100278428	0.476	2.3	2.30905	4.5513e-21	1.03987e-20
100278429	1.153	2.393	1.04679	6.03378e-07	2.31389e-06
100278430	0.95	3.953	2.05578	4.27221e-21	9.75589e-21
100278437	0.04	0.243	2.51711	0.000154609	0.000693775
100278444	0.566	1.663	1.65954	2.19993e-30	4.01448e-30
100278449	5.3	0.71	-2.8522	1.7794e-125	1.0575e-125
100278459	4.62	15.346	1.70878	4.61207e-58	5.22225e-58
100278460	50.04	180.543	1.85516	0	0
100278463	4.46	11.27	1.36194	2.23881e-54	2.67937e-54
100278465	6.433	1.56	-2.15523	4.54615e-58	5.14579e-58
100278467	0.023	1.363	5.88757	1.88932e-31	3.37223e-31
100278468	17.31	7.79	-1.1471	1.02305e-48	1.32668e-48
100278478	2.403	6.926	1.53376	1.15393e-117	7.27243e-118
100278480	5.896	8.63	1.0593	4.06823e-48	5.3309e-48
100278490	1.596	7.103	2.18234	2.21505e-53	2.68321e-53
100278494	11.746	23.986	1.91262	0	0
100278496	0.073	0.54	2.94161	4.84349e-10	1.59975e-09
100278501	0.12	0.896	2.87968	8.60374e-11	2.75222e-10
100278510	1.48	0	-6.5034	3.78427e-12	1.14625e-11
100278520	0	0.32	4.43911	0.000146542	0.000655877
100278523	0.126	0	-4.2384	0.000597358	0.00281515
100278525	2.93	6.413	1.12621	1.73248e-35	2.83013e-35
100278531	0.6	0.126	-2.22677	4.73172e-09	1.62999e-08
100278542	0	0.456	6.346	4.00471e-12	1.2143e-11
100278543	6.443	2.89	-1.18246	1.53787e-24	3.2128e-24
100278558	0	0.99	7.68704	1.86338e-25	3.81138e-25
100278581	3.386	3.793	1.00492	2.78809e-39	4.25398e-39
100278591	0	0.11	4.85415	1.4935e-05	6.23307e-05
100278609	36.083	72.59	1.23308	0	0
100278616	0	0.566	5.31358	5.42177e-07	2.07529e-06
100278645	0.473	0.933	1.0039	0.00015075	0.000675794
100278647	0.126	5.17	5.37771	2.54693e-53	3.08828e-53
100278655	1.993	4.863	1.28178	7.44609e-53	9.08377e-53
100278656	0.813	1.776	1.15327	2.88649e-13	8.39049e-13
100278658	0.596	3.283	2.50556	2.06683e-83	1.76098e-83
100278661	7.72	1.44	-2.36875	1.43601e-200	5.46681e-201
100278665	4.31	11.3	1.41983	4.63054e-43	6.60017e-43
100278674	4.84	0.096	-5.67967	1.57183e-70	1.53221e-70
100278675	0.58	1.126	1.06988	7.09539e-05	0.00031026
100278676	34.156	11.056	-1.62993	1.58706e-108	1.0677e-108
100278678	2.94	0	-8.34552	2.50511e-33	4.29381e-33
100278711	4.77	10.15	1.09255	8.69825e-33	1.50878e-32
100278716	21.336	6.31	-1.73674	1.63745e-68	1.63344e-68
100278717	0.103	1.233	3.61665	8.93412e-20	2.1099e-19
100278719	0.22	1.606	2.83058	1.80704e-65	1.86286e-65
100278742	0.013	1.59	6.30811	1.84012e-60	2.01965e-60
100278746	0.306	0.02	-4.00383	1.6936e-08	5.99271e-08
100278754	0.46	4.486	3.26793	4.07635e-196	1.58602e-196
100278766	0	4.623	8.49215	1.02066e-39	1.54629e-39
100278788	2.293	0.176	-3.6377	5.19985e-104	3.64561e-104
100278802	30.86	66.856	1.12458	0	0
100278803	0.24	0.603	1.35165	8.98189e-05	0.000395566
100278809	0.46	0.013	-5.62158	3.53755e-24	7.4589e-24
100278820	5.88	12.963	1.15476	6.25508e-35	1.03567e-34
100278824	0.386	2.796	2.87253	6.02245e-50	7.64999e-50
100278828	23.053	50.49	1.18743	0	0
100278839	0	0.156	4.6615	4.64275e-05	0.00020027
100278841	1.596	4.42	1.48987	7.00203e-27	1.3816e-26
100278847	0.083	0.446	2.47306	1.18284e-07	4.37194e-07
100278851	0.946	4.736	2.30983	2.1272e-93	1.62982e-93
100278853	0.07	0.63	3.12717	7.3019e-07	2.81303e-06
100278860	4.59	0.02	-7.63204	1.61651e-83	1.37537e-83
100278877	1.843	4.043	1.17041	3.45582e-25	7.11202e-25
100278900	0.56	4.14	2.9498	2.60821e-43	3.69837e-43
100278915	0.81	0.27	-1.57503	1.08994e-05	4.5038e-05
100278922	0.833	2.403	1.55459	3.69136e-12	1.11759e-11
100278951	7.613	15.423	1.01821	1.88863e-35	3.08784e-35
100278953	34.85	142.48	2.02155	0	0
100278970	1.53	6.56	2.12657	3.22911e-88	2.60945e-88
100278975	2.02	5.02	1.32409	2.05076e-15	5.52598e-15
100278977	2.056	6.88	1.7413	1.63615e-33	2.79264e-33
100279004	18.6	0.093	-7.22756	2.4805e-194	9.77489e-195
100279017	14.513	0.016	-9.3734	3.7135e-305	9.08124e-306
100279018	4.846	8.476	1.22448	4.46456e-50	5.65594e-50
100279027	1.286	6.953	2.43443	5.0792e-80	4.48271e-80
100279039	2.543	0.026	-6.66941	1.93442e-24	4.05399e-24
100279054	4.61	1.046	-1.32468	2.24272e-38	3.47471e-38
100279061	2.396	6.68	1.48372	4.65685e-30	8.55833e-30
100279070	13.43	2.81	-2.2554	1.08751e-260	3.14795e-261
100279081	0.753	0.06	-3.6819	3.27872e-14	9.20923e-14
100279082	0.99	0.28	-1.82392	6.63264e-10	2.20312e-09
100279086	0	0.303	5.60904	3.72858e-08	1.34196e-07
100279098	0.183	0.03	-2.64835	0.000116776	0.000518504
100279123	0.656	0.266	-1.17232	8.16044e-05	0.000358118
100279126	0.313	0	-4.31578	0.000440384	0.00205041
100279131	0.186	1.833	3.32292	5.16047e-29	9.69403e-29
100279141	24.19	213.906	3.12693	0	0
100279144	0.526	2.15	2.07062	3.72614e-11	1.17372e-10
100279146	2.39	10.503	2.14578	6.65345e-125	3.97538e-125
100279148	0	1.21	7.46886	1.48855e-22	3.27677e-22
100279149	2.01	8.243	2.07654	9.60987e-154	4.77302e-154
100279168	0	2.176	7.46886	1.48855e-22	3.27677e-22
100279169	4.476	1.876	-1.23256	3.19471e-15	8.66461e-15
100279181	0.11	0.69	2.75031	1.45836e-21	3.29619e-21
100279191	0.793	2.706	1.77119	3.25668e-29	6.09303e-29
100279200	1.633	0.293	-2.47883	1.37567e-39	2.09018e-39
100279202	0.93	13.61	3.52238	0	0
100279207	0.936	2.723	1.55322	6.5486e-39	1.00466e-38
100279225	0.103	0.633	2.62233	3.83928e-32	6.75306e-32
100279229	0.336	4.156	3.64479	5.72214e-162	2.70842e-162
100279230	0.306	0.07	-2.09338	2.055e-08	7.30392e-08
100279236	0.12	0.443	1.90251	1.34405e-10	4.337e-10
100279240	0.136	0.336	1.37771	4.04993e-06	1.63007e-05
100279241	1.783	3.9	1.16187	1.27461e-40	1.90405e-40
100279248	2.093	3.37	1.03439	4.48196e-124	2.69494e-124
100279249	0.02	0.82	5.26919	1.45656e-30	2.64836e-30
100279263	13.213	5.946	-1.1584	9.5068e-139	5.1849e-139
100279264	0.133	0.526	1.9941	1.33732e-09	4.49391e-09
100279269	0.433	1.063	1.30832	1.57083e-09	5.29928e-09
100279270	35.176	98.21	1.49907	0	0
100279271	7.62	26.676	1.78947	0	0
100279272	2.543	5.83	1.19941	4.84118e-74	4.54615e-74
100279288	0.656	3.37	2.36078	5.47377e-59	6.12474e-59
100279295	0.253	3.726	3.96351	2.31527e-172	1.02377e-172
100279301	4.616	13.806	1.55514	4.01559e-184	1.66178e-184
100279302	0.056	7.45	7.09301	0	0
100279303	0.436	1.436	1.70895	2.03165e-29	3.78931e-29
100279317	2.043	5.193	1.35497	6.22213e-43	8.8849e-43
100279324	0.266	0.826	1.64671	1.63887e-09	5.53468e-09
100279330	0	4.793	9.08297	7.20463e-55	8.55046e-55
100279332	22.11	66.53	1.59413	0	0
100279334	1.806	3.63	1.02479	1.64244e-20	3.80571e-20
100279349	3.24	1.533	-1.08629	2.22651e-25	4.559e-25
100279351	0.11	4.073	5.26354	2.35189e-96	1.75924e-96
100279354	4.313	13.65	1.67275	1.87707e-106	1.28491e-106
100279357	1.316	0.643	-1.04907	1.90704e-12	5.71701e-12
100279360	0	0.763	8.12094	2.27624e-32	3.9865e-32
100279361	0.223	0.446	1.00795	3.15276e-05	0.000134273
100279369	3.616	1.74	-1.23277	4.06391e-56	4.73462e-56
100279371	0.033	0.15	2.17608	0.000307452	0.00141393
100279376	3.553	7.166	1.03169	9.83304e-27	1.94766e-26
100279390	8.72	19.973	1.18241	1.12633e-96	8.40485e-97
100279391	0.09	0.013	-2.73081	6.48406e-05	0.000282764
100279393	0.393	0.106	-1.86574	1.00996e-07	3.72005e-07
100279394	0.88	6.86	2.98651	1.13481e-204	4.23181e-205
100279397	1.776	6.103	1.76695	2.58726e-84	2.18064e-84
100279398	1.87	3.873	1.04318	1.80497e-21	4.09043e-21
100279401	0.056	1.073	4.29893	1.16235e-42	1.66906e-42
100279402	0.116	2.37	5.68627	0	0
100279403	1.406	4.036	1.5422	3.01464e-32	5.29353e-32
100279408	30.046	76.86	1.29144	0	0
100279409	0.836	10.886	3.70659	2.97883e-198	1.14413e-198
100279411	0	0.123	4.55459	8.22748e-05	0.00036152
100279413	1.256	13.193	3.40259	8.91523e-85	7.46426e-85
100279415	0.346	0.106	-1.73081	4.8903e-05	0.000211202
100279417	0.66	1.863	1.50185	8.51156e-18	2.12327e-17
100279419	0.293	1.183	2.02016	1.13311e-20	2.61536e-20
100279445	29.316	85.036	1.61032	0	0
100279456	0.083	7.92	6.60597	0	0
100279467	0.85	2.11	1.41454	1.64857e-32	2.87769e-32
100279471	0.533	1.25	1.23392	1.93322e-13	5.58169e-13
100279482	1.133	7.823	2.79526	1.44214e-171	6.42294e-172
100279484	10.59	22.086	1.2643	1.00131e-155	4.9393e-156
100279486	0.196	0.526	1.40795	0.000157488	0.00070704
100279487	0.026	0.486	4.92024	8.57636e-17	2.20946e-16
100279491	0.166	0.35	1.08363	9.02951e-05	0.000397752
100279493	0.433	0.086	-2.26133	2.10513e-05	8.87266e-05
100279500	3.103	6.573	1.13228	3.45092e-96	2.58478e-96
100279501	0.226	1.75	2.96035	2.48719e-26	4.97659e-26
100279506	20.506	80.22	1.96385	0	0
100279508	0.583	7.986	3.76518	0	0
100279511	8.123	16.383	1.02248	4.92916e-70	4.83592e-70
100279514	0.496	2.583	1.76303	3.5978e-26	7.23328e-26
100279517	0.476	1.523	1.71577	3.57408e-50	4.52283e-50
100279519	0.636	1.543	1.28383	5.28337e-16	1.39908e-15
100279536	29.576	100.993	1.74748	0	0
100279537	0.463	2.39	2.36471	4.91084e-46	6.64775e-46
100279546	0.636	9.223	3.85212	1.55972e-277	4.21278e-278
100279551	0.106	6.363	5.85737	8.25071e-203	3.10312e-203
100279555	0.276	0.563	1.06226	0.000121887	0.000542423
100279563	3.55	10.72	1.5981	8.0195e-153	4.01033e-153
100279567	0	1.576	7.6615	4.25328e-25	8.76762e-25
100279570	93.203	217.486	1.23019	0	0
100279574	330.32	775.156	1.23806	0	0
100279578	6.39	2.593	-1.27458	9.05789e-40	1.37154e-39
100279581	0.413	2.066	2.32638	4.30318e-36	6.94794e-36
100279585	0.32	1.523	2.11154	1.88452e-18	4.6123e-18
100279594	3.34	9.296	1.51097	9.45238e-128	5.51186e-128
100279596	27.263	12.43	-1.05344	6.65977e-100	4.84998e-100
100279598	31.206	100.81	1.69423	0	0
100279607	3.313	6.356	1.05982	2.98153e-24	6.27343e-24
100279617	0	0.096	4.55459	8.22748e-05	0.00036152
100279619	0.316	0.663	1.07654	4.26817e-07	1.62485e-06
100279620	3.23	11.266	1.8109	1.56359e-128	9.07389e-129
100279623	4.553	12.203	1.46193	1.36979e-87	1.11486e-87
100279627	0.396	0	-6.53817	2.22294e-12	6.68e-12
100279648	0.823	0.3	-1.45056	2.53669e-08	9.05798e-08
100279658	0.286	0.136	-1.06228	0.000338282	0.00156126
100279664	0.746	0	-7.12313	4.96702e-17	1.27059e-16
100279700	0.343	0.076	-2.14585	0.000193542	0.000874621
100279708	2.973	11.123	1.876	4.9133e-169	2.22946e-169
100279715	0.463	2.793	2.56651	2.02251e-73	1.91137e-73
100279719	1.306	3.986	1.61092	5.76064e-94	4.39414e-94
100279720	0	0.83	7.93096	3.86136e-29	7.23358e-29
100279722	1.31	0.176	-2.83975	2.25894e-20	5.25854e-20
100279723	29.54	13.28	-1.08881	3.15437e-253	9.39522e-254
100279735	1.633	4.086	1.24967	1.03698e-58	1.16403e-58
100279739	1.963	6.693	1.79338	1.12958e-125	6.70405e-126
100279748	31.57	312.883	3.30895	0	0
100279756	0.066	0.75	3.50759	1.67464e-29	3.11909e-29
100279767	0.103	17.276	7.69297	0	0
100279784	4.35	12.556	1.54575	1.01544e-199	3.87587e-200
100279787	8.743	3.143	-1.42505	6.8686e-95	5.20225e-95
100279804	57.693	21.916	-1.3309	0	0
100279813	0.15	0.013	-3.24836	2.50541e-05	0.000106068
100279819	12.303	5.963	-1.04788	7.45809e-72	7.17629e-72
100279823	0.266	1.38	2.39847	1.41982e-19	3.37121e-19
100279824	0.103	0.403	1.94931	1.31699e-06	5.14725e-06
100279826	1.93	8.22	2.11718	5.4265e-79	4.8369e-79
100279828	1.82	5.536	1.60039	2.63339e-45	3.60264e-45
100279833	0	1.02	7.72451	5.43927e-26	1.09876e-25
100279834	0.103	0.266	1.39472	0.000645221	0.00304805
100279840	0	0.123	5.10208	2.8043e-06	1.11774e-05
100279841	3.576	13.006	1.88734	3.48998e-220	1.2046e-220
100279842	0.06	0.783	3.65289	2.43483e-33	4.17286e-33
100279844	13.73	32.19	1.26425	3.81104e-181	1.5992e-181
100279849	0.13	0.043	-2.404	7.16327e-09	2.48549e-08
100279863	1.323	0.423	-1.62158	8.14881e-17	2.09834e-16
100279867	29.613	11.4	-1.37236	0	0
100279869	0.246	1.113	2.21404	2.972e-28	5.67432e-28
100279881	0.04	0.896	4.58207	2.86026e-47	3.79825e-47
100279886	0.253	1.023	2.10208	3.17275e-14	8.90781e-14
100279890	0.126	1.056	3.07383	9.16039e-31	1.65917e-30
100279897	15.443	0	-12.4054	3.15251e-283	8.29465e-284
100279907	12.233	74.343	2.70501	0	0
100279912	0.166	2.166	3.71834	3.25787e-90	2.57871e-90
100279914	1.353	7.176	2.44625	6.52435e-131	3.73935e-131
100279918	31.486	68.046	1.27833	0	0
100279920	6.703	17.62	1.31044	2.37694e-272	6.56718e-273
100279929	18.426	45.046	1.29708	0	0
100279931	0.526	1.603	1.59383	7.48998e-28	1.44364e-27
100279937	4.116	10.466	1.33841	1.21768e-112	7.9659e-113
100279939	8.65	2.613	-1.73578	1.14886e-107	7.77259e-108
100279953	10.513	0.503	-4.34044	4.69959e-246	1.4448e-246
100279968	34.473	79.406	1.20357	0	0
100279973	21.15	8.766	-1.2808	2.072e-175	8.98413e-176
100279974	0.006	0.75	6.73679	6.71005e-28	1.29224e-27
100279981	1.023	10	3.30747	8.80646e-246	2.70913e-246
100279986	0.383	1.736	2.21323	8.33117e-29	1.57218e-28
100279989	4.896	0.586	-3.09341	2.03936e-96	1.52506e-96
100279996	0.636	5.813	3.267	2.72205e-189	1.10039e-189
100279999	1.623	0.08	-4.37851	1.57592e-45	2.14841e-45
100280001	0.773	1.566	1.04792	4.89892e-16	1.29601e-15
100280003	2.636	22.63	3.11407	0	0
100280011	209.643	443.013	1.07777	0	0
100280017	4.49	1.596	-1.43038	2.53049e-37	3.99532e-37
100280021	0.566	1.256	1.15703	1.48609e-15	3.98691e-15
100280034	0.146	14.806	6.64842	0	0
100280042	0.01	0.44	5.40874	1.26617e-12	3.76923e-12
100280049	0.143	0.29	1.04318	0.000361255	0.00166988
100280050	5.103	2.293	-1.10459	8.69376e-26	1.76452e-25
100280053	0.01	2.026	7.74897	1.74416e-50	2.19567e-50
100280065	1.61	0.566	-1.52309	3.79075e-19	9.11652e-19
100280067	0.246	2.986	3.58089	4.31833e-114	2.79482e-114
100280077	50.266	3.29	-3.9467	0	0
100280082	9.336	4.286	-1.12393	4.93388e-42	7.17044e-42
100280090	0.056	1.66	4.89307	1.91735e-59	2.13083e-59
100280099	1.52	5.98	1.97904	2.78939e-42	4.03547e-42
100280101	26.65	2.01	-3.68629	0	0
100280102	0	0.473	5.94161	9.80418e-10	3.27793e-09
100280107	65.506	18.846	-1.76414	0	0
100280135	4.906	0.963	-2.35736	9.79388e-38	1.53538e-37
100280138	1.426	0.333	-1.91139	5.45471e-18	1.35266e-17
100280145	0.716	0.01	-5.97215	3.44557e-16	9.07327e-16
100280150	0.813	2.303	2.1689	6.67024e-174	2.91616e-174
100280153	7.073	17.79	1.33831	5.00519e-104	3.50714e-104
100280156	1.103	2.743	1.31848	2.37235e-30	4.33432e-30
100280163	3.6	43.843	3.61452	0	0
100280167	1.99	3.94	1.09991	2.14895e-29	4.00939e-29
100280168	0.453	2.716	2.58253	8.08344e-108	5.46236e-108
100280175	0.286	1.3	2.24868	1.12531e-39	1.70685e-39
100280183	0.25	0.86	1.85899	4.07194e-06	1.6395e-05
100280185	0.07	0.44	2.62674	9.14978e-08	3.36125e-07
100280186	0.443	12.056	4.95436	1.76969e-288	4.56795e-289
[truncated: 8,538 more rows]

## Sheet: Supplementary Table 2
Supplmentary Table 2 DEGs regulated in WT and lpa1 leaf occipital under 1 μmol·L-1 BR treatment
Gene ID	WT_1B FPKM	lpa1_1B FPKM	log2(lpa1_1B/WT_1B)	Qvalue(WT_1B-vs-lpa1_1B)	Pvalue(WT_1B-vs-lpa1_1B)
100037746	0.056	0.616	3.5294	8.40041e-16	1.50076e-15
100037764	3.393	19.196	2.51644	3.19634e-243	7.94209e-244
100037767	0.483	1.63	1.73835	6.22599e-08	1.51751e-07
100037797	430.49	118.18	-1.84102	0	0
100037800	0.04	0.233	2.52262	4.68568e-06	1.27607e-05
100037802	2.78	9.426	1.80519	1.91879e-210	5.43587e-211
100037804	50.466	24.21	-1.03751	0	0
100037805	275.89	79.45	-1.7614	0	0
100037807	0.16	0.596	1.88057	1.3386e-15	2.40626e-15
100037808	8.356	22.506	1.45406	0	0
100037810	6.256	16.746	1.4396	9.46933e-277	2.06227e-277
100037813	20.636	74.573	1.85327	1.58439e-214	4.39733e-215
100037827	12.83	5.736	-1.18115	2.19726e-67	1.59153e-67
100037829	5.316	1.4	-1.91701	5.3502e-116	2.57509e-116
100037830	0.5	0	-6.23893	1.81289e-10	3.93507e-10
100101513	31.04	8.56	-1.87076	5.1293e-215	1.42133e-215
100101530	0.106	0.016	-2.6457	2.52085e-06	6.7498e-06
100101533	67.566	29.66	-1.18008	0	0
100101535	0.503	0.116	-1.86454	2.84171e-07	7.18085e-07
100101543	0.873	1.983	1.18518	7.49828e-12	1.53575e-11
100101546	9.603	3.906	-1.29635	4.17422e-22	6.24405e-22
100101549	3.32	7.39	1.1222	2.67113e-17	4.54821e-17
100125638	10.68	3.173	-1.70936	8.52903e-190	2.6629e-190
100125654	20.55	9.546	-1.08775	8.56029e-143	3.42924e-143
100126887	0.02	0.173	3.21228	4.79255e-07	1.22774e-06
100126898	79.953	180.786	1.23607	0	0
100126915	156.026	59.696	-1.39525	0	0
100126941	39.61	6.896	-2.52127	0	0
100126965	1.7	4.806	1.48809	5.44264e-20	8.59276e-20
100126972	1.62	0.513	-1.65067	3.01764e-26	4.07719e-26
100127014	0.363	7.596	4.42214	2.33104e-188	7.32259e-189
100127538	25.783	5.876	-2.10511	1.20439e-185	3.83137e-186
100127541	46.636	155.186	1.77692	0	0
100135421	1.206	34.983	4.83377	0	0
100136880	39.123	86.36	1.14361	0	0
100141385	189.99	40.273	-2.21947	0	0
100147737	0.373	7.85	4.40162	8.47123e-200	2.51111e-200
100158226	1.193	3.326	1.45803	4.89579e-18	8.17149e-18
100158231	13.756	2.403	-2.52069	4.80581e-261	1.11257e-261
100170240	0.383	1.623	2.10865	1.6141e-52	1.39467e-52
100170242	7.773	2.943	-1.40483	1.32018e-33	1.52854e-33
100191153	0.02	0.553	4.79724	3.83035e-15	6.97588e-15
100191161	5.093	29.126	2.5314	0	0
100191170	6.296	18.21	1.54904	4.42421e-180	1.44463e-180
100191178	9.34	29.093	1.67435	4.222e-277	9.1637e-278
100191186	0.263	0.64	1.34101	0.000338652	0.00105924
100191200	7.33	16.05	1.13179	1.70647e-81	1.08547e-81
100191213	0.006	0.24	4.97781	1.66616e-09	3.78032e-09
100191217	0.233	0.896	1.99614	6.71152e-12	1.37204e-11
100191227	17.67	37.49	1.05767	1.04235e-136	4.34482e-137
100191233	11.52	4.933	-1.20603	3.27761e-66	2.40016e-66
100191240	23.563	11.636	-1.00283	1.28989e-85	7.91176e-86
100191256	94.726	314.85	1.74693	0	0
100191257	6.65	63.53	3.26776	0	0
100191261	0.503	1.336	1.33235	4.63103e-10	1.0225e-09
100191264	0.063	0.256	2.00583	0.000167382	0.00050953
100191269	4.313	10.806	1.32638	3.31847e-70	2.3395e-70
100191283	41.143	135.123	1.69399	0	0
100191284	6.61	1.45	-2.1058	1.36071e-85	8.35014e-86
100191288	6.216	2.623	-1.17239	1.22509e-34	1.39332e-34
100191291	2.006	4.576	1.19058	2.51797e-25	3.48195e-25
100191303	0.7	1.79	1.37578	6.79534e-12	1.38978e-11
100191304	3.063	1.04	-1.19838	1.23269e-16	2.14113e-16
100191310	9.92	18.466	1.04393	8.25538e-95	4.675e-95
100191323	0.493	2.686	2.47531	2.35064e-40	2.42959e-40
100191343	0.616	2.74	1.97052	1.00501e-45	9.58395e-46
100191347	0.08	0.26	1.74833	0.000265149	0.000821304
100191353	0.966	0.206	-2.2008	5.52953e-14	1.04498e-13
100191355	1.276	2.853	1.13699	3.01357e-14	5.64975e-14
100191364	31.25	11.783	-1.42299	1.28771e-164	4.54485e-165
100191370	1.153	0.323	-1.79615	1.21472e-11	2.50996e-11
100191381	4.676	10.533	1.21776	1.88351e-53	1.60689e-53
100191390	6.52	17.706	1.461	1.05907e-215	2.92999e-216
100191397	0.816	0.333	-1.27584	6.33439e-13	1.24457e-12
100191398	192.976	61.44	-1.70603	0	0
100191400	0.576	1.233	1.14842	2.64782e-12	5.32779e-12
100191414	3.946	11.883	1.58108	8.87201e-150	3.42582e-150
100191416	0.1	0.52	2.4264	4.43117e-13	8.65004e-13
100191418	0.983	2.09	1.11937	1.29307e-20	2.01095e-20
100191422	1.546	0.66	-1.30411	5.33213e-22	8.00131e-22
100191430	5.426	13.593	1.37223	1.3444e-130	5.85973e-131
100191433	0.09	0.3	1.75542	3.19851e-06	8.62281e-06
100191438	1.256	2.693	1.22378	2.35257e-33	2.73636e-33
100191445	167.406	50.06	-1.74803	0	0
100191450	0.496	0.01	-5.60942	2.63715e-24	3.74054e-24
100191467	0.086	0.38	2.12065	1.45394e-08	3.43567e-08
100191473	1.74	4.506	1.41661	1.4216e-92	8.212e-93
100191482	1.933	3.063	1.05829	5.87362e-56	4.85759e-56
100191484	0.823	1.573	1.10265	7.85378e-18	1.31828e-17
100191492	1.153	4.123	1.86511	3.26512e-64	2.44016e-64
100191493	0.573	1.173	1.08829	1.59238e-11	3.30441e-11
100191494	8.46	26.296	1.62454	0	0
100191495	0.153	0.596	2.14189	5.9498e-13	1.16742e-12
100191496	3.436	9.776	1.43607	4.22943e-118	2.00883e-118
100191498	9.65	4.463	-1.11852	1.48088e-69	1.05188e-69
100191500	0.663	0.316	-1.05194	5.2888e-06	1.44664e-05
100191503	3.273	0.943	-1.76463	1.83938e-73	1.26283e-73
100191506	0.126	0.72	2.50773	7.05297e-20	1.11705e-19
100191512	11.246	26.983	1.26304	2.61239e-214	7.25818e-215
100191519	0	8.676	9.79122	2.78981e-79	1.80667e-79
100191524	12.736	26.48	1.0681	6.52823e-172	2.21931e-172
100191529	2.763	6.273	1.19556	2.16946e-24	3.07012e-24
100191533	0.876	0.36	-1.28415	1.87505e-06	4.97856e-06
100191535	0.366	0.023	-4.10965	1.47921e-12	2.94932e-12
100191538	64.433	24.18	-1.39491	0	0
100191551	29.266	83.21	1.51709	0	0
100191554	0.21	0.516	1.27737	1.72514e-05	4.8819e-05
100191564	0.043	2.74	6.01963	4.825e-81	3.08123e-81
100191566	0.246	3.543	3.90954	6.19185e-47	5.77949e-47
100191567	2.67	0.363	-2.52614	1.13243e-49	1.01725e-49
100191577	0.21	0.53	1.31661	0.000303929	0.000945865
100191582	0.316	0.9	1.54931	1.98322e-10	4.31065e-10
100191584	3.82	42.843	3.55352	0	0
100191590	6.09	21.31	1.80997	1.11782e-132	4.78475e-133
100191593	78.96	282.38	1.8464	0	0
100191594	12.886	34.79	1.40793	0	0
100191596	2.273	1.106	-1.03975	1.65538e-13	3.17918e-13
100191598	12.09	5.866	-1.02163	5.64703e-26	7.68395e-26
100191609	11.866	4.063	-1.50951	8.05744e-46	7.67063e-46
100191617	0.203	6.88	5.06027	2.69655e-210	7.6432e-211
100191637	6.516	2.64	-1.3339	3.14876e-49	2.84521e-49
100191665	9.36	17.366	1.04354	2.35055e-56	1.9325e-56
100191668	5.363	2.423	-1.15227	1.21743e-28	1.56224e-28
100191669	0.29	0.683	1.23227	2.2917e-07	5.7582e-07
100191671	1.116	4.133	1.88781	9.87057e-55	8.28985e-55
100191675	2.726	6.74	1.30154	3.62845e-56	2.99169e-56
100191690	1.053	3.433	1.71877	1.73199e-41	1.75797e-41
100191693	10.276	1.356	-2.87819	2.06523e-129	9.06251e-130
100191697	12.623	40.736	1.79049	0	0
100191701	0.006	0.06	3.34978	0.000857407	0.00277969
100191704	0.813	2.29	1.53145	4.72483e-11	9.99782e-11
100191707	1.883	0.333	-2.50699	7.54355e-33	8.85432e-33
100191709	0.156	1.03	2.78464	2.28375e-27	3.01081e-27
100191711	0.313	0.733	1.22377	5.3598e-05	0.000156847
100191724	1.163	35.973	5.02348	0	0
100191727	0.073	0.376	2.32775	7.28252e-10	1.62405e-09
100191729	0.473	0.18	-1.41031	1.23383e-08	2.90609e-08
100191741	1.98	9.283	2.25528	1.84756e-133	7.86472e-134
100191745	0.576	0.346	-1.02719	0.000131256	0.000396225
100191748	0.04	0.87	4.56277	6.13535e-24	8.7748e-24
100191752	0.126	0.29	1.17986	0.000669832	0.00214875
100191760	0.096	3.373	5.11773	6.00543e-94	3.4239e-94
100191765	2.503	9.323	1.89352	5.67643e-87	3.43817e-87
100191773	0.523	1.89	1.85274	4.87595e-26	6.63043e-26
100191778	11.11	18.876	1.12704	1.18664e-190	3.67687e-191
100191789	0.226	18.78	6.53634	0	0
100191792	140.16	62.753	-1.15159	0	0
100191805	0	4.596	9.91272	1.2801e-84	7.94047e-85
100191818	45.216	15.093	-1.53791	1.19323e-240	2.99127e-241
100191824	17.18	41.483	1.26056	8.02216e-129	3.53562e-129
100191831	0.443	0.093	-2.18765	1.50658e-06	3.97532e-06
100191837	0.576	3.733	2.6637	5.30787e-91	3.11626e-91
100191842	0.976	0.453	-1.12088	6.62854e-08	1.61768e-07
100191873	0.146	0.623	2.11917	4.36567e-10	9.62883e-10
100191875	47.3	16.19	-1.53595	0	0
100191879	1.956	0.803	-1.25031	4.20703e-22	6.29438e-22
100191881	0.143	1.61	3.47531	3.43956e-28	4.45338e-28
100191885	0.3	0.933	1.66613	8.08334e-11	1.7281e-10
100191890	1.536	4.143	1.40725	6.47455e-40	6.73979e-40
100191895	1.063	3.736	1.81746	5.07005e-48	4.66432e-48
100191896	125.02	274.266	1.13719	0	0
100191898	0.303	0.486	1.22255	6.86932e-09	1.60012e-08
100191905	4.796	11.356	1.24761	5.39049e-75	3.64119e-75
100191906	0.84	2.446	1.56129	7.23708e-28	9.43002e-28
100191907	0	0.27	6.13828	1.52989e-10	3.31019e-10
100191911	0.123	2.04	4.05224	3.10558e-38	3.32308e-38
100191917	6.57	22.983	1.79652	1.22139e-257	2.85643e-258
100191919	1.61	4.393	1.43958	3.68352e-22	5.50135e-22
100191924	55.856	27.163	-1.03532	1.1552e-144	4.58681e-145
100191926	7.686	24.126	1.65038	1.29901e-256	3.05328e-257
100191927	3.7	8.893	1.39973	3.46427e-93	1.99094e-93
100191928	1.983	18.046	3.26339	0	0
100191940	11.173	68.803	2.67618	0	0
100191941	10.193	46.613	2.20426	0	0
100191955	0.09	0.513	2.54479	1.33549e-11	2.76404e-11
100191958	3.443	9.766	1.5207	5.51409e-33	6.45514e-33
100191962	0.25	0.07	-1.6457	0.000279919	0.000869078
100191964	13.543	46.456	1.82241	0	0
100191966	62.486	131.583	1.2335	0	0
100191970	0.06	0.73	3.66294	2.74072e-25	3.79402e-25
100191976	816.396	0.073	-13.3983	0	0
100191978	9.69	66.773	2.88946	0	0
100191983	16.91	45.886	1.44878	0	0
100191994	2.06	0.936	-1.14518	6.65829e-16	1.18511e-15
100191997	9.38	34.133	1.8316	0	0
100192000	8.643	3.61	-1.20185	7.95247e-73	5.48794e-73
100192004	0.303	2.126	2.85255	2.33977e-36	2.5782e-36
100192007	30.9	153.603	2.32517	0	0
100192011	0.213	0.746	1.90912	6.0756e-13	1.19247e-12
100192016	0.44	0.94	1.09002	5.8081e-08	1.41317e-07
100192018	5.906	1.396	-2.0614	3.05382e-68	2.19438e-68
100192019	0.06	0.006	-3.43158	0.00085557	0.00277159
100192026	1.846	4.92	1.47874	2.29408e-57	1.86645e-57
100192027	0.266	0.82	1.55938	2.69462e-13	5.216e-13
100192028	1.583	0.62	-1.36929	9.91702e-13	1.9634e-12
100192029	0.266	0.773	1.45378	1.67206e-10	3.62248e-10
100192036	37.37	17.296	-1.08546	5.16164e-160	1.87278e-160
100192040	4.316	1.873	-1.1561	8.84666e-79	5.75649e-79
100192043	0.123	0.363	1.51484	0.000211648	0.000651024
100192045	23.346	60.913	1.36084	0	0
100192072	14.47	86.31	2.62322	0	0
100192077	14.823	44.39	1.60839	3.05958e-244	7.57067e-245
100192089	31.01	71.673	1.22107	0	0
100192111	0.343	1.073	1.65174	9.95345e-13	1.97091e-12
100192116	0.133	0.56	2.07798	2.97073e-06	7.99036e-06
100192117	57.883	14.983	-1.90695	0	0
100192349	0.126	0.406	1.68786	9.10016e-08	2.239e-07
100192350	1871.55	430.91	-2.11655	0	0
100192351	24.473	4.733	-2.35596	0	0
100192462	0.01	1.986	7.90158	2.70045e-54	2.27994e-54
100192464	2.183	0.523	-2.02219	3.83334e-30	4.75734e-30
100192467	0.076	0.52	2.81635	1.19113e-07	2.94787e-07
100192480	0.853	1.783	1.11186	3.82314e-25	5.30935e-25
100192482	47.37	109.756	1.31274	0	0
100192489	17.123	13.633	-1.10553	1.16887e-263	2.67151e-264
100192508	0.25	0.056	-2.14207	2.87634e-07	7.27174e-07
100192513	0.033	0.433	3.79724	1.22163e-13	2.33535e-13
100192523	5.773	1.6	-1.77983	7.46909e-74	5.10917e-74
100192531	9.06	4.093	-1.14272	8.44326e-51	7.46237e-51
100192533	15.726	46.296	1.52269	0	0
100192540	0.17	0.423	1.34978	2.42833e-06	6.49347e-06
100192556	6.366	40.54	2.66855	0	0
100192557	11.083	29.12	1.07035	4.5978e-199	1.36631e-199
100192560	2.19	5.416	1.3459	8.92299e-77	5.93518e-77
100192573	0.026	0.316	3.59079	8.72459e-07	2.26979e-06
100192575	54.183	17.36	-1.63067	0	0
100192594	25.516	52.893	1.1302	0	0
100192597	3.38	13.163	2.01629	2.54786e-100	1.38458e-100
100192598	2.296	0.896	-1.27676	8.6018e-24	1.23302e-23
100192610	0.143	24.836	8.38441	0	0
100192611	0.27	1.48	2.43924	2.83594e-22	4.2225e-22
100192619	2.036	6.943	1.76918	3.52636e-30	4.37012e-30
100192631	0.283	3.54	3.72147	3.805e-119	1.79264e-119
100192633	7.906	3.56	-1.14572	3.05583e-25	4.23474e-25
100192638	1.776	4.133	1.39378	3.90999e-39	4.11979e-39
100192640	0.806	0.07	-3.45204	7.47217e-16	1.33222e-15
100192643	8.12	1.863	-2.12059	2.87011e-110	1.43731e-110
100192656	0.42	1.193	1.24417	5.03681e-19	8.16534e-19
100192658	30.46	9.036	-1.77458	0	0
100192660	0.216	1.646	2.98227	9.69858e-28	1.26746e-27
100192664	0.03	0.183	2.6977	0.000728362	0.0023451
100192677	0.203	1.376	2.72421	1.27924e-24	1.79938e-24
100192682	0.076	4.156	5.78252	1.17857e-113	5.75081e-114
100192691	15.256	39.55	1.44274	2.85868e-246	7.02294e-247
100192702	3.88	1.16	-1.77262	2.97582e-21	4.55416e-21
100192711	0.1	0.43	2.12301	4.89776e-07	1.25549e-06
100192720	0.283	0.13	-1.82966	5.20312e-07	1.33568e-06
100192731	0.19	0.433	1.21228	0.000479301	0.00151937
100192739	0.23	2.426	3.92822	2.90305e-155	1.08842e-155
100192744	0.53	3.856	2.89443	2.8202e-65	2.08601e-65
100192793	2.326	4.22	1.08149	1.35862e-18	2.22636e-18
100192798	95.05	43.863	-1.12874	0	0
100192803	0.01	0.246	4.47531	4.66647e-07	1.19344e-06
100192806	0	0.143	4.59079	0.000108616	0.00032559
100192810	0.883	1.88	1.27824	7.33709e-20	1.16248e-19
100192819	5.533	13.676	1.29863	7.92257e-103	4.2165e-103
100192837	0.136	0.553	2.01963	1.80231e-05	5.10666e-05
100192842	8.603	2.773	-1.62279	4.31263e-107	2.21951e-107
100192846	2.243	10.603	2.29347	7.5392e-122	3.48184e-122
100192853	1.33	0.01	-7.06385	5.56609e-31	6.76486e-31
100192854	1.983	4.58	1.25107	6.73304e-27	8.96202e-27
100192860	0.646	4.833	2.91941	4.12726e-117	1.97248e-117
100192862	7.446	20.476	1.47484	2.96478e-125	1.33817e-125
100192870	0.053	0.633	3.59079	4.09224e-14	7.70342e-14
100192880	2.166	1.063	-1.06257	6.575e-11	1.40088e-10
100192886	82.63	378.673	2.20375	0	0
100192892	1.926	6.766	1.74891	2.18473e-109	1.10246e-109
100192904	1.95	7.403	2.00879	5.4174e-84	3.37241e-84
100192906	4.313	8.36	1.18602	4.61582e-113	2.26454e-113
100192912	22.57	51.776	1.23127	0	0
100192913	21.813	8.153	-1.49407	2.89093e-266	6.52633e-267
100192924	3.71	9.28	1.37876	2.76715e-59	2.19621e-59
100192925	4.64	12.086	1.38732	1.75285e-87	1.05678e-87
100192929	15.56	5.03	-1.6123	3.53572e-128	1.56717e-128
100192933	40.793	18.136	-1.17794	9.75428e-266	2.20924e-266
100192935	4.196	34.82	3.05178	0	0
100192936	14.84	33.486	1.15658	1.42639e-178	4.69757e-179
100192940	6.22	24.093	1.95967	1.26625e-266	2.85298e-267
100192942	12.203	25.283	1.0678	1.63225e-161	5.86682e-162
100192951	1.356	3.573	1.37381	1.11674e-30	1.36631e-30
100192954	0.253	0.55	1.14908	7.07567e-05	0.000208991
100192968	5.57	9.816	1.10608	3.07525e-53	2.63132e-53
100192978	80.47	275.01	1.73164	0	0
100192991	10.226	4.72	-1.09083	1.50737e-25	2.07177e-25
100192993	0.826	3.876	2.25094	1.68014e-50	1.49065e-50
100192995	12.933	5.71	-1.20536	2.33738e-63	1.7689e-63
100192996	0.97	0.303	-1.65218	3.64096e-13	7.08546e-13
100193002	0.87	1.803	1.05831	9.46552e-11	2.03085e-10
100193008	3.883	11.383	1.58832	2.66675e-87	1.60972e-87
100193033	12.273	25.29	1.06309	1.61763e-102	8.63551e-103
100193045	0.97	0.26	-1.76754	5.09119e-15	9.30443e-15
100193060	0.19	0.046	-2.03565	0.000574805	0.00183305
100193068	0.313	0.7	1.25075	8.97097e-07	2.33614e-06
100193070	8.44	19.303	1.18394	2.96038e-110	1.48339e-110
100193071	0.073	0.646	3.15714	6.76186e-15	1.24056e-14
100193076	0.593	2.856	2.29902	4.26988e-47	3.97607e-47
100193078	13.196	0	-10.5955	7.82564e-113	3.84391e-113
100193083	4.84	27.07	2.48272	4.95247e-273	1.09099e-273
100193089	2.723	7.696	1.5072	4.31517e-84	2.68562e-84
100193098	0.083	0.613	2.96564	1.19646e-20	1.85842e-20
100193099	0.31	0.806	1.35983	2.55007e-10	5.56831e-10
100193105	2.556	7.77	1.49236	1.32373e-110	6.60615e-111
100193109	0.643	0.206	-1.64166	8.031e-11	1.71608e-10
100193113	3.52	10.94	1.6657	1.79527e-73	1.23228e-73
100193117	1471.9	517.24	-1.4966	0	0
100193135	9.043	23.043	1.35366	6.42393e-169	2.21228e-169
100193143	1.56	4.303	1.48047	1.88513e-20	2.94311e-20
100193149	0.726	0.076	-3.17378	1.02922e-18	1.68095e-18
100193151	0.263	1.456	2.29474	1.72015e-23	2.48402e-23
100193156	2.443	0.856	-1.48942	1.9978e-18	3.29206e-18
100193168	3.276	6.746	1.04185	2.16924e-26	2.92033e-26
100193171	47.086	13.166	-1.15762	1.68461e-268	3.78314e-269
100193192	0.153	0.51	1.78017	2.36253e-07	5.94e-07
100193205	0	11.846	10.9821	6.83437e-149	2.65111e-149
100193206	0.106	0.276	1.41391	0.00010208	0.0003052
100193207	0.07	0.666	3.34978	8.98382e-08	2.20998e-07
100193225	18.133	6.4	-1.51214	1.58143e-225	4.20479e-226
100193241	0.056	17.783	8.50563	0	0
100193249	1.36	7.426	2.4602	6.3749e-39	6.74234e-39
100193251	6.263	14.61	1.33223	8.49783e-188	2.67698e-188
100193256	25.54	58.046	1.25295	0	0
100193257	31.886	10.523	-1.60057	1.58713e-279	3.41671e-280
100193259	0.166	4.95	5.14274	9.70524e-147	3.81917e-147
100193272	0.06	0.306	2.39285	3.42569e-06	9.25246e-06
100193277	1.163	2.443	1.06154	2.08157e-24	2.94328e-24
100193283	8.586	17.336	1.00793	1.0535e-67	7.6074e-68
100193284	0.42	1.256	1.61282	7.68813e-12	1.57532e-11
100193288	0.016	0.55	4.95644	7.87162e-17	1.35949e-16
100193290	5.833	1.576	-1.86555	4.97335e-55	4.16001e-55
100193296	0.093	0.216	1.24399	0.000341374	0.00106855
100193298	4.576	40.716	3.15012	0	0
100193317	3.87	25.51	2.79507	0	0
100193323	0.633	1.793	1.49011	1.45898e-21	2.2158e-21
100193331	15.18	2.79	-2.4608	6.6722e-281	1.42356e-281
100193341	0.716	0.166	-2.11676	1.10126e-21	1.6683e-21
100193349	12.556	2.44	-2.35609	2.59205e-66	1.89584e-66
100193350	0.47	1.143	1.25958	2.43251e-08	5.81158e-08
100193369	3.573	1.283	-1.49607	3.30702e-15	6.00716e-15
100193383	11.193	25.723	1.22318	9.37144e-159	3.43753e-159
100193386	0.146	1.863	3.65445	2.54001e-29	3.21147e-29
100193388	0.356	0.053	-2.56908	8.8335e-07	2.29995e-06
100193395	48.446	21.676	-1.1752	7.40459e-242	1.85187e-242
100193400	2.446	1.083	-1.14864	3.63017e-09	8.35586e-09
100193401	28.873	5.303	-2.41663	0	0
100193405	47.08	117.13	1.32005	0	0
100193407	0.006	0.37	5.67171	1.95739e-14	3.64511e-14
100193415	3.163	1.156	-1.45188	3.06928e-24	4.36298e-24
100193425	0.14	0.456	1.67695	2.15473e-07	5.40451e-07
100193434	47.53	152.83	1.69665	0	0
100193436	4.14	11.793	1.49594	8.18585e-169	2.82148e-169
100193445	27.716	10.44	-1.1177	8.22809e-138	3.40907e-138
100193448	6.423	2.98	-1.2138	7.00536e-42	7.05564e-42
100193465	76.606	28.29	-1.43728	0	0
100193471	42.203	18.466	-1.17985	1.58191e-297	3.19774e-298
100193473	0.836	0.396	-1.01985	3.06127e-06	8.24156e-06
100193478	4.97	1.196	-2.00481	2.94643e-45	2.8302e-45
100193483	0.016	0.726	5.21228	6.87029e-29	8.77166e-29
100193484	19.916	7.023	-1.30075	2.26545e-196	6.82574e-197
100193486	12.673	38.7	1.61234	0	0
100193489	3.31	0.933	-1.78543	4.56531e-37	4.97395e-37
100193498	3.186	10.046	1.63554	1.23878e-55	1.02797e-55
100193518	5.716	12.446	1.13796	1.794e-101	9.67759e-102
100193523	6.3	2.303	-1.48754	6.22825e-35	7.05133e-35
100193531	30.296	100.603	1.72404	0	0
100193536	0.136	0.01	-3.5971	0.000355641	0.00111535
100193541	0.203	0.033	-2.47242	8.19731e-05	0.000243112
100193546	4.74	0.583	-3.13713	2.14309e-154	8.08242e-155
100193579	0.073	0.38	2.33781	2.73079e-09	6.25426e-09
100193587	5.58	1.76	-1.65264	3.18273e-47	2.95856e-47
100193589	0.79	5.536	2.9093	7.59444e-127	3.3953e-127
100193595	0.09	0.32	2.23612	5.0858e-09	1.17829e-08
100193598	0.51	0.973	1.133	2.18322e-12	4.37975e-12
100193600	0.01	0.45	5.28267	2.05865e-11	4.2884e-11
100193602	0.006	0.113	4.13828	8.20803e-06	2.27347e-05
100193603	7.59	2.88	-1.44651	5.35673e-62	4.10526e-62
100193605	62.736	27.973	-1.20146	0	0
100193612	4.466	1.876	-1.24125	3.54009e-23	5.15237e-23
100193615	0.073	0.923	3.6977	5.08812e-26	6.92118e-26
100193621	73.063	34.003	-1.10633	7.89947e-277	1.71805e-277
100193626	1.213	23.39	4.29872	0	0
100193646	3.566	1.706	-1.04635	1.21201e-17	2.04474e-17
100193647	26.153	5.373	-1.95919	4.08809e-258	9.54863e-259
100193650	9.38	3.276	-1.50864	4.7989e-75	3.23946e-75
100193657	10.99	3.263	-1.68012	7.96999e-146	3.15161e-146
100193665	2.316	4.19	1.0758	4.42776e-29	5.62767e-29
100193668	9.226	19.316	1.16369	0	0
100193674	4.396	14.87	1.8477	3.32888e-230	8.73311e-231
100193679	5.686	11.806	1.03222	4.29149e-61	3.33131e-61
100193686	1.333	0.446	-1.50029	1.37529e-17	2.32469e-17
100193705	226.87	80.423	-1.49221	0	0
100193709	146.393	35.366	-1.99598	0	0
100193710	0.073	0.23	1.67462	0.00025583	0.000791608
100193712	1.696	5.453	1.65935	2.2081e-65	1.63196e-65
100193715	5.053	15.536	1.66115	8.65851e-280	1.86013e-280
100193723	1.736	0.343	-2.3161	1.90402e-25	2.62284e-25
100193724	0.843	3.273	1.93315	6.23346e-56	5.15611e-56
100193734	0.223	0.463	1.08577	0.000417363	0.00131681
100193735	18.31	39.843	1.12275	1.80746e-171	6.15789e-172
100193741	1.146	2.336	1.02698	2.61789e-14	4.8983e-14
100193743	9.636	23.43	1.61312	0	0
100193744	5.57	19.483	1.85204	1.3264e-126	5.94179e-127
100193745	0.206	0.556	1.43632	1.57596e-06	4.16605e-06
100193747	2.12	0.996	-1.0363	6.41427e-20	1.01485e-19
100193748	0.006	0.066	3.21228	2.60864e-05	7.46638e-05
100193754	0.986	0.203	-2.30983	6.90047e-17	1.18942e-16
100193757	2.28	0.516	-2.01538	4.90586e-36	5.43546e-36
100193759	17.56	46.23	1.41256	4.40584e-198	1.31447e-198
100193761	31.323	74.133	1.24062	0	0
100193765	14.843	33.976	1.2324	5.97689e-266	1.35106e-266
100193768	0	0.853	7.95644	4.97044e-29	6.32475e-29
100193772	10.09	29.63	1.54319	5.69117e-287	1.19494e-287
100193776	0.493	2.623	2.50085	3.88431e-47	3.61588e-47
100193796	17.076	44.283	1.3982	1.69481e-290	3.50847e-291
100193801	11.773	35.996	1.61741	0	0
100193802	1.543	0.323	-2.29152	1.56023e-29	1.96147e-29
100193807	0.17	2.396	3.92927	3.16691e-54	2.67657e-54
100193808	1.23	9.74	2.98191	7.5093e-170	2.57499e-170
100193810	3.406	14.436	2.02807	7.23529e-138	2.99346e-138
100193825	36.783	97.863	1.40802	0	0
100193829	5.76	1.326	-2.12835	1.10788e-56	9.07736e-57
100193843	0.086	1.063	3.64838	2.08529e-45	1.99749e-45
100193845	0	0.163	4.47531	0.000194049	0.000594258
100193849	33.15	90.87	1.4507	1.35754e-306	2.68007e-307
100193850	0.733	5.25	2.90699	2.21344e-74	1.50625e-74
100193852	0.236	0.893	1.94486	8.09657e-07	2.10234e-06
100193853	5.086	2.486	-1.04056	7.96756e-13	1.57133e-12
100193857	0	0.423	6.61827	9.48622e-14	1.80546e-13
100193902	10.09	19.5	1.02389	1.44607e-82	9.08734e-83
100193906	0	0.116	4.6977	6.1006e-05	0.000179309
100193926	60.836	10.103	-2.6255	0	0
100193931	0	0.203	5.22306	1.90277e-06	5.05471e-06
100193937	0.34	0.11	-1.63679	1.33423e-08	3.14612e-08
100193943	4.096	9.74	1.25729	1.86924e-50	1.65953e-50
100193958	0.1	0.313	1.64934	2.67408e-05	7.6592e-05
100193959	0	0.253	5.59079	7.91046e-08	1.93928e-07
100193963	22.946	49.476	1.26476	0	0
100193972	3.606	1.736	-1.02884	1.62103e-21	2.46455e-21
100193974	0.303	0.643	1.14064	4.62034e-05	0.000134444
100193999	0.023	3.583	7.25212	3.5263e-37	3.83361e-37
100194001	0.176	1.95	3.49916	1.31789e-46	1.23828e-46
100194004	0.143	2.833	4.34978	6.61378e-53	5.68928e-53
100194008	0.206	0.57	1.47531	1.87587e-06	4.98129e-06
100194033	12.253	5.966	-1.02885	3.89632e-48	3.57705e-48
100194036	0	9.35	10.9968	4.8572e-150	1.87125e-150
100194038	15.046	31.29	1.07396	6.80504e-130	2.98213e-130
100194041	0.07	2.14	4.95336	8.79329e-54	7.47332e-54
100194054	9.753	27.103	1.52962	1.88257e-140	7.66098e-141
100194055	2.26	6.173	1.47768	4.50645e-42	4.52217e-42
100194061	1.793	0.37	-2.2734	1.1341e-31	1.35944e-31
100194066	2.236	10.36	2.25735	4.10514e-146	1.61847e-146
100194070	1.25	1.623	1.00672	3.28406e-16	5.78181e-16
100194073	5.086	1.983	-1.33815	2.57903e-45	2.47349e-45
100194079	3.956	0	-9.68983	9.98712e-70	7.07476e-70
100194081	3.15	0.186	-4.0511	6.62929e-39	7.01433e-39
100194083	6.52	14.84	1.23118	2.27397e-160	8.22034e-161
100194084	1.243	2.72	1.13983	3.18229e-12	6.42389e-12
100194090	0	0.186	5.34978	6.88676e-07	1.77967e-06
100194100	14.963	5.97	-1.42169	2.82729e-206	8.17647e-207
100194110	0.453	0	-6.56908	1.52676e-12	3.04706e-12
100194111	55.233	26.893	-1.04324	0	0
100194118	2.253	0.826	-1.43044	2.01887e-20	3.154e-20
100194125	0.116	0.513	2.16719	5.65321e-09	1.31267e-08
100194127	1.376	0.39	-1.82586	1.76782e-28	2.27481e-28
100194130	3.783	9.53	1.39069	1.1892e-48	1.08333e-48
100194135	15.356	0.01	-10.3914	3.82008e-280	8.19552e-281
100194154	8.586	214.566	4.70743	0	0
100194162	5.663	13.053	1.18735	1.97406e-85	1.21344e-85
100194166	0.163	0.44	1.45223	6.86981e-06	1.89297e-05
100194178	3.486	13.423	1.95816	3.36767e-89	2.00152e-89
100194181	0.316	2.436	2.90452	1.6186e-49	1.4573e-49
100194193	1.08	0.086	-3.62617	2.65537e-40	2.7473e-40
100194205	33.803	14.426	-1.208	3.5603e-192	1.09582e-192
100194225	1.693	6.373	1.91283	1.33721e-86	8.1211e-87
100194227	1.956	9.963	2.0867	8.7256e-143	3.49675e-143
100194231	0.05	0.373	3.01963	1.42021e-07	3.52886e-07
100194236	1.106	0.48	-1.19504	2.22998e-06	5.9486e-06
100194238	7.44	1.566	-2.24715	2.26314e-90	1.33203e-90
100194247	1.273	0.403	-1.64775	1.28e-19	2.04199e-19
100194250	1.526	3.393	1.12896	3.42716e-16	6.03982e-16
100194255	7.76	16.793	1.09838	7.96114e-78	5.24019e-78
100194274	0.023	0.14	2.79724	0.000420808	0.0013283
100194275	7.623	34.25	2.1059	0	0
100194288	0.356	0.713	1.03295	2.52934e-08	6.0504e-08
100194296	1.316	0.066	-4.02931	2.11002e-51	1.84714e-51
100194299	0.2	0.916	2.20171	1.09621e-41	1.10861e-41
100194308	8.633	3.57	-1.25418	5.01927e-61	3.89923e-61
100194317	6.693	19.36	1.5825	3.98839e-82	2.51755e-82
100194319	9.486	19.173	1.03441	1.40987e-42	1.40314e-42
100194321	0.363	0.146	-1.32416	0.000427278	0.00134916
100194334	11.12	22.92	1.05493	1.82913e-72	1.26686e-72
100194336	3.866	22.423	2.55686	0	0
100194339	10.766	63.39	2.56912	0	0
100194350	16.336	63.753	1.9752	0	0
100194354	0.12	1.25	3.38434	4.45316e-32	5.29463e-32
100194357	0.02	0.103	2.47531	0.000320968	0.00100188
100194367	9.13	25.973	1.79278	0	0
100194378	2.4	1.083	-1.1446	7.39371e-13	1.45695e-12
100194379	0.03	2.676	6.77544	4.06958e-132	1.74916e-132
100194381	0.81	19.193	4.65323	1.17805e-119	5.52927e-120
100194384	1.88	5.17	1.44908	7.99235e-30	9.98844e-30
100194390	0.676	3.213	2.26381	3.73147e-42	3.73788e-42
100194394	72.593	10.51	-2.75948	0	0
100194395	1.99	7.056	1.82171	2.22322e-78	1.45517e-78
100194399	1.653	3.083	1.05158	9.28196e-15	1.71085e-14
100194403	13.783	42.21	1.65881	0	0
100194404	4.366	18.64	2.09211	9.92122e-193	3.04487e-193
100216552	5.296	96.243	3.20848	0	0
100216554	1.416	0.383	-1.78103	6.86472e-34	7.91371e-34
100216559	0.253	1.63	2.67373	1.93036e-27	2.54149e-27
100216585	305.733	626.716	1.02833	0	0
100216600	123.1	56.12	-1.28109	0	0
100216602	24.37	3.716	-2.68851	0	0
100216611	8.66	3.256	-1.39404	4.29167e-59	3.41315e-59
100216621	0.123	0.606	2.34978	1.45882e-19	2.33093e-19
100216623	0.1	1.633	4.08675	2.19705e-24	3.10981e-24
100216628	1.983	0.786	-1.28587	1.82398e-18	3.00186e-18
100216645	0.023	0.213	3.21228	2.60864e-05	7.46638e-05
100216649	0.13	0.563	1.99469	3.13484e-06	8.44515e-06
100216650	1.256	3.543	1.49538	3.27476e-26	4.42845e-26
100216654	7.02	13.673	1.05833	2.0881e-81	1.32853e-81
100216665	0.256	4.446	4.17672	0	0
100216672	1.296	0.206	-2.63321	3.21365e-33	3.7474e-33
100216674	5.26	11.06	1.37057	1.18703e-168	4.09317e-169
100216675	0.936	7.846	3.05387	1.24125e-153	4.69405e-154
100216689	0.53	0.113	-2.21657	7.07908e-09	1.64971e-08
100216690	0.203	0.493	1.31777	3.10285e-06	8.35625e-06
100216705	0.243	1.933	3.06027	1.05382e-35	1.17551e-35
100216714	15.24	28.783	1.0757	3.50897e-269	7.84907e-270
100216716	28.47	12.193	-1.2483	3.46771e-179	1.13742e-179
100216724	37.966	94.213	1.33405	0	0
100216738	0.266	0.6	1.22738	7.4601e-14	1.41522e-13
100216742	38.806	8.413	-1.69227	0	0
100216745	0.213	0.013	-3.96763	3.30113e-08	7.93799e-08
100216763	2.77	14.68	2.40078	9.79553e-140	4.00212e-140
100216770	7.16	2.3	-1.63016	2.35947e-50	2.09894e-50
100216778	6.783	0.463	-3.95626	1.73659e-238	4.40466e-239
100216780	4.146	9.806	1.25509	3.75972e-58	3.02726e-58
100216782	2.603	6.19	1.24621	4.16231e-30	5.16991e-30
100216807	2.846	0.26	-3.44679	5.03531e-140	2.05503e-140
100216813	42.12	102.93	1.31352	2.3935e-285	5.04314e-286
100216819	9.256	26.293	1.49943	2.54749e-196	7.67927e-197
100216823	9.463	28.583	1.47044	0	0
100216832	1.926	0.106	-4.16854	2.14312e-46	2.02031e-46
100216840	0.083	2.246	4.81846	4.05585e-62	3.10591e-62
100216844	0.47	1.663	1.8392	2.73803e-44	2.66678e-44
100216846	0.413	0.146	-1.50197	6.03391e-05	0.000177206
100216851	0.373	0.08	-2.16639	1.40399e-07	3.48731e-07
100216857	5.496	10.41	1.00091	2.22939e-45	2.13684e-45
100216870	0.023	0.7	4.93474	1.36868e-16	2.38077e-16
100216878	0.023	0.123	2.6977	0.000728362	0.0023451
100216881	0.283	2.096	2.85778	2.34757e-35	2.63634e-35
100216884	76.683	31.996	-1.23154	0	0
100216912	2.566	15.023	2.55277	1.06421e-239	2.67414e-240
100216938	0.086	0.24	1.47531	0.000122278	0.000368023
100216957	0.12	0	-4.69461	0.0001052	0.000315163
100216969	0.336	0.013	-4.76286	2.88137e-09	6.60593e-09
100216971	0.313	1.066	1.82778	7.26552e-12	1.48755e-11
100216981	0.416	0.203	-1.0381	0.000281137	0.000872903
100216994	0.366	0.06	-2.55788	6.63819e-07	1.71387e-06
100216998	0.25	0.953	1.71507	4.87951e-19	7.90817e-19
100216999	0.093	0.293	1.77487	4.9972e-06	1.36503e-05
100217008	0.033	17.23	9.34978	0	0
100217014	8.323	2.676	-1.61418	2.26116e-95	1.27382e-95
100217016	1.806	0.256	-2.78127	1.21063e-37	1.30846e-37
100217017	2.756	4.516	1.08409	6.64063e-25	9.27503e-25
100217021	42.62	16.546	-1.3529	0	0
100217023	2.78	1.13	-1.29207	4.3896e-17	7.52481e-17
100217024	0.093	1.006	3.43467	6.41492e-21	9.9044e-21
100217026	1.093	2.253	1.03144	5.06959e-14	9.5694e-14
100217029	0	1.21	7.83286	4.23851e-27	5.61916e-27
100217045	48.48	6.466	-2.85291	0	0
100217049	121.326	256.4	1.08682	0	0
100217056	11.656	0.59	-4.08504	2.6873e-264	6.11817e-265
100217060	2.61	7.193	1.47201	1.50801e-30	1.85237e-30
100217061	2.466	13.356	2.42335	3.55824e-158	1.3094e-158
100217066	0.323	1.143	1.88083	5.66481e-16	1.00594e-15
100217074	4.85	12.63	1.39265	0	0
100217078	2.1	0.5	-1.99917	2.68343e-33	3.12396e-33
100217086	0.083	0.386	2.11274	1.85869e-06	4.93376e-06
100217092	3.993	1.076	-1.76722	7.71688e-47	7.21662e-47
100217095	3.03	14.633	2.33253	0	0
100217098	0.31	0.053	-2.77262	6.37002e-05	0.000187491
100217099	0.226	0	-6.15404	5.37689e-10	1.19187e-09
100217101	3.766	1.41	-1.38476	5.4818e-28	7.12345e-28
100217124	9.483	4.16	-1.15786	8.94477e-54	7.60338e-54
100217130	0.1	0.736	2.9104	3.17992e-13	6.17276e-13
100217146	9.356	23.08	1.35327	1.69119e-210	4.78858e-211
100217147	1.406	4.99	1.90641	1.51225e-27	1.9861e-27
100217158	48.91	19.183	-1.34487	0	0
100217179	0.84	0.39	-1.08928	2.80797e-11	5.88081e-11
100217183	5.573	25.07	2.16997	7.99764e-283	1.6981e-283
100217187	2.713	11.623	2.09942	9.76767e-152	3.73276e-152
100217190	0.033	2.143	5.94924	3.27167e-47	3.0422e-47
100217195	0.836	1.853	1.12739	1.59069e-10	3.44362e-10
100217196	2.726	7.77	1.53583	3.58819e-56	2.95744e-56
100217202	17.556	36.41	1.05637	1.74398e-202	5.12332e-203
100217205	0.45	0.05	-3.18004	1.29838e-09	2.93016e-09
100217207	6.88	20.346	1.36987	1.80515e-153	6.83187e-154
100217218	1.82	4.463	1.65257	1.97591e-39	2.07435e-39
100217220	2.68	10.013	1.89646	3.3375e-126	1.49754e-126
100217224	0.296	0.03	-3.23893	1.97122e-08	4.69147e-08
100217235	0	4.13	9.79122	2.78981e-79	1.80667e-79
100217239	0.583	2.413	2.09471	1.32175e-24	1.85994e-24
100217245	0.28	0.803	1.59079	3.50867e-18	5.82884e-18
100217254	0.053	0.173	1.64934	2.67408e-05	7.6592e-05
100217270	0.47	2.136	2.27312	5.3063e-42	5.33264e-42
100217283	24.72	65.176	1.41559	0	0
100217285	49.14	113.81	1.1903	0	0
100217287	41.033	91.743	1.16886	0	0
100217289	2.006	0.023	-6.47306	1.7892e-61	1.38123e-61
100217291	5.116	12.906	1.37322	4.80858e-95	2.71316e-95
100217292	0.04	1	4.77299	8.09694e-28	1.056e-27
100217301	0.033	0.203	2.62731	0.000112194	0.000336779
100217310	4.213	18.383	2.11274	8.52527e-239	2.15353e-239
100217312	0.103	0.506	2.32331	1.68225e-08	3.99058e-08
100217314	8.07	31.92	1.95102	0	0
100240690	21	0.846	-5.10153	0	0
100240695	75.936	410.61	2.38391	0	0
100272237	14.346	5.7	-1.31139	3.24039e-159	1.18096e-159
100272259	2.686	1.05	-1.32597	9.09306e-26	1.24334e-25
100272265	0.053	0.243	2.26886	5.87545e-05	0.00017244
100272286	0.01	0.126	3.59079	0.000267348	0.000828628
100272289	0.26	0.813	1.46634	2.73223e-12	5.50207e-12
100272297	5.1	0.77	-2.7176	6.38601e-81	4.08562e-81
100272298	0.006	3.796	7.63289	1.82922e-46	1.72251e-46
100272299	65.14	29.213	-1.16014	0	0
100272300	17.9	60.003	1.76848	0	0
100272313	0.236	0.893	1.96716	2.92236e-15	5.30326e-15
100272318	6.636	18.06	1.48884	1.92609e-143	7.68748e-144
100272323	9.876	5	-1.05629	2.7206e-74	1.85378e-74
100272326	0.063	0.466	2.89035	1.32822e-10	2.86738e-10
100272342	9.143	30.72	1.72	4.17702e-282	8.8935e-283
100272346	0.28	8.783	5.06088	0	0
100272348	2.05	1.026	-1.02294	5.76215e-11	1.22379e-10
100272363	3.18	14.95	2.26999	3.33295e-182	1.07552e-182
100272373	0.57	3.093	2.47865	1.44945e-58	1.1598e-58
100272376	2.176	0.973	-1.15619	3.23465e-14	6.07234e-14
100272381	0.306	1.09	1.84144	2.03256e-12	4.07451e-12
100272389	0.373	0.973	1.37829	9.16918e-09	2.14518e-08
100272398	9.096	18.933	1.04775	9.00716e-122	4.16245e-122
100272406	0.06	1.183	4.16088	1.14613e-41	1.15943e-41
100272434	7.703	18.45	1.25005	6.41882e-130	2.81193e-130
100272447	0.02	0.186	3.41391	4.78691e-06	1.30526e-05
100272450	2.34	0.963	-1.34546	5.22144e-33	6.11023e-33
100272454	0.453	1.216	1.41828	1.24634e-09	2.81106e-09
100272466	282.243	123.453	-1.18381	0	0
100272469	12.293	4.623	-1.41415	3.70965e-81	2.36404e-81
100272472	0.033	10.246	7.78153	2.94225e-245	7.24128e-246
100272476	29.353	61.236	1.06083	1.14689e-247	2.80234e-248
100272479	1.94	0.683	-1.46015	1.21939e-12	2.42282e-12
100272492	3.31	7.153	1.12875	3.40585e-41	3.47502e-41
100272493	2.206	1.01	-1.12012	2.38582e-11	4.98296e-11
100272496	0.02	0.273	3.93474	1.61347e-08	3.82337e-08
100272503	3.023	8.256	1.3484	2.87274e-143	1.14827e-143
100272507	0.13	4.37	5.11435	1.05059e-68	7.51513e-69
100272511	7.87	3.336	-1.23224	1.1869e-85	7.27126e-86
100272514	0.09	11.72	7.41437	0	0
100272515	2.246	11.9	2.38785	3.99077e-146	1.57279e-146
100272518	2.826	1.243	-1.14838	1.72195e-16	3.0062e-16
100272525	0.103	0.27	1.4082	9.07635e-06	2.52215e-05
100272530	0.57	2.38	2.13151	3.37998e-56	2.78533e-56
100272536	5.61	1.876	-1.7605	2.75279e-63	2.0853e-63
100272541	0	0.063	4.34978	0.000347919	0.00109052
100272543	1.333	16.503	3.61	0	0
100272548	0.54	2.393	2.19879	3.88297e-26	5.26468e-26
100272555	34.673	79.536	1.21112	0	0
100272571	13.69	6.53	-1.06645	8.18804e-82	5.18657e-82
100272572	0	0.17	4.93649	1.44782e-05	4.07343e-05
100272577	5.856	12.726	1.12273	6.42546e-58	5.18504e-58
100272592	0.183	0.003	-6.45608	3.08406e-07	7.80871e-07
100272604	0.596	1.233	1.07092	1.02766e-08	2.41078e-08
100272609	2.533	1.05	-1.272	1.07595e-16	1.86507e-16
100272615	0.786	4.486	2.46241	5.34031e-103	2.83352e-103
100272619	3.016	6.163	1.02703	4.70416e-27	6.24134e-27
100272621	6.976	1.616	-2.09879	1.57339e-93	9.01224e-94
100272626	1.113	0.433	-1.33279	2.35002e-09	5.3645e-09
100272643	17.016	6.06	-1.47996	2.17322e-161	7.81765e-162
100272647	4.97	1.636	-1.5853	6.20017e-46	5.89154e-46
100272651	76.543	34.103	-1.02315	0	0
100272652	0	0.323	6.3822	4.62725e-12	9.4083e-12
100272655	0.133	0.01	-3.91701	6.88787e-05	0.000203241
100272659	4.56	0.573	-2.89392	7.72679e-95	4.37338e-95
100272663	0.016	0.146	3.13828	4.58115e-05	0.000133257
100272664	205.913	97.043	-1.0845	0	0
100272665	0.523	2.39	2.25375	7.5692e-31	9.23065e-31
100272671	19.476	30.893	1.07627	8.44287e-232	2.20373e-232
100272672	5.66	1.973	-1.51797	1.16635e-54	9.80941e-55
100272673	6.333	2.923	-1.04082	2.49778e-36	2.75379e-36
100272677	11.716	5.843	-1.07146	5.92821e-82	3.74637e-82
100272690	0.05	0.183	1.96074	0.000651716	0.00208813
100272692	0.246	0.033	-2.98412	1.0898e-05	3.04171e-05
100272711	0.333	4.163	3.79331	3.43844e-144	1.37033e-144
100272733	3.68	7.486	1.01256	4.04215e-46	3.82961e-46
100272736	1.723	15.636	3.2115	0	0
100272737	0.01	1.643	7.6519	5.57546e-47	5.20168e-47
100272739	0.286	11.533	5.33427	0	0
100272749	40.506	90.06	1.2258	0	0
100272753	0.656	1.813	1.48008	2.29084e-18	3.78271e-18
100272761	100.316	26.163	-1.90115	0	0
100272764	77.143	38.396	-1.01687	1.19384e-261	2.75501e-262
100272780	197.956	50.496	-1.96447	0	0
100272781	2.946	11.796	2.00085	2.19265e-176	7.28902e-177
100272785	6.603	3.116	-1.0209	3.09475e-33	3.60784e-33
100272790	2.606	34.816	3.80246	0	0
100272810	14.786	5.963	-1.34618	6.68947e-90	3.94813e-90
100272811	44.03	21.9	-1.01201	5.7162e-185	1.82433e-185
100272814	6.613	1.723	-1.92237	4.5139e-85	2.78732e-85
100272827	1.043	4.016	2.00703	2.99973e-42	3.00002e-42
100272837	0.09	0.43	2.2149	3.04405e-08	7.30587e-08
100272842	53.693	13.986	-1.90923	0	0
100272852	8.696	19.316	1.14716	5.9503e-78	3.90871e-78
100272853	9.876	36.046	1.85319	4.47391e-207	1.28791e-207
100272854	6.093	12.786	1.047	8.53445e-57	6.98385e-57
100272856	18.3	2.696	-2.76764	0	0
100272867	59.54	28.196	-1.07404	2.30611e-236	5.90023e-237
100272873	0.403	0.963	1.32098	2.69945e-12	5.43407e-12
100272877	15.65	6.65	-1.23277	3.28331e-95	1.85109e-95
100272885	0.263	0.743	1.51328	3.50383e-07	8.89328e-07
100272893	2.746	8.413	1.63977	3.63823e-153	1.37856e-153
100272899	0.36	0.01	-4.96763	6.80286e-09	1.58424e-08
100272901	3.233	7.83	1.3203	1.18064e-57	9.56204e-58
100272902	0.733	5.316	2.87386	2.71311e-55	2.26301e-55
100272907	0.163	1.846	3.54435	1.61751e-41	1.64058e-41
100272910	35.363	93.343	1.40269	0	0
100272926	0.083	0.663	2.9053	5.1025e-17	8.76345e-17
100272933	14.903	164.25	3.54671	0	0
100272937	11.766	1.673	-2.79708	1.62323e-250	3.91835e-251
100272943	17.266	8.366	-1.03512	1.23292e-100	6.69091e-101
100272944	75.703	25.746	-1.51091	0	0
100272952	4.526	9.193	1.02315	5.59302e-54	4.74189e-54
100272956	142.86	65.51	-1.14535	0	0
100272957	2.146	10.26	1.88967	5.96577e-199	1.77459e-199
100272958	7.716	1.183	-2.72301	3.00647e-106	1.55883e-106
100272974	26.58	53.03	1.00992	5.91491e-230	1.55349e-230
100272982	0.27	0.83	1.60405	4.98404e-08	1.20965e-07
100272985	0.973	2.446	1.59667	3.46054e-34	3.96892e-34
100272986	1.036	3.276	1.68426	1.99766e-44	1.94243e-44
100272987	16.763	7.956	-1.06696	1.1132e-89	6.58491e-90
100272992	0.07	1.573	4.51131	1.95521e-33	2.27014e-33
100272993	0.21	0.536	1.3822	0.000147551	0.000447223
100272998	13.726	25.08	1.11743	2.83678e-271	6.29945e-272
100273000	0.62	0.306	-1.0639	0.000157613	0.000478862
100273002	4.463	12.416	1.53337	3.57246e-69	2.54755e-69
100273006	0.223	0.096	-1.69461	0.000620066	0.00198224
100273010	21.533	9.47	-1.1721	4.66272e-133	1.99103e-133
100273014	3.52	7.86	1.2561	4.46557e-85	2.75682e-85
100273016	1.216	2.83	1.21804	2.98928e-14	5.60333e-14
100273018	1.2	2.423	1.03253	1.48736e-13	2.85299e-13
100273019	0.03	0.08	2.16432	0.00079642	0.00257175
100273026	214.226	63.5	-1.7441	0	0
100273036	0.086	0.356	2.03719	4.34952e-05	0.000126249
100273039	14.183	5.996	-1.22665	4.03474e-86	2.4587e-86
100273044	19.846	5.436	-1.86809	1.17952e-238	2.98303e-239
100273049	9.733	27.31	1.51514	1.05761e-164	3.73116e-165
100273051	8.47	44.64	2.37944	0	0
100273067	10.04	20.74	1.06697	6.03469e-196	1.82269e-196
100273075	3.113	1.503	-1.04724	1.22604e-21	1.85931e-21
100273083	0.543	7.33	3.75608	9.25414e-182	2.9917e-182
100273087	8.463	2.21	-1.90501	1.17639e-50	1.04146e-50
100273093	46.083	100.176	1.11603	0	0
100273104	0.166	3.66	4.47119	1.47527e-76	9.83893e-77
100273114	35.23	17.423	-1.05501	7.23895e-208	2.0732e-208
100273116	31.376	14.72	-1.08565	1.27597e-213	3.54701e-214
100273120	6.703	22.17	1.76946	1.9028e-134	8.05778e-135
100273132	18.353	89.56	2.27111	0	0
100273139	0.033	0.14	2.02785	0.000406628	0.00128204
100273163	29.596	6.336	-2.20013	0	0
100273165	0.243	0.513	1.08966	0.000205877	0.000632211
100273171	6.013	26.626	2.1064	0	0
100273183	9.88	29.636	1.60198	2.41873e-138	9.96777e-139
100273184	44.97	226.5	2.41919	0	0
100273186	11.766	29.506	1.15812	1.49673e-219	4.08558e-220
100273190	451.926	206.376	-1.11742	0	0
100273193	2.356	8.71	1.9263	2.17537e-130	9.49768e-131
100273198	54.613	148.673	1.43109	0	0
100273200	0.123	0.6	2.33966	1.19072e-10	2.56613e-10
100273202	14.623	5.21	-1.57829	2.03027e-155	7.60298e-156
100273207	0.56	3.113	2.45863	1.57535e-46	1.48206e-46
100273223	4.686	12.573	1.49146	1.46322e-157	5.41257e-158
100273224	31.01	13.626	-1.14849	4.15734e-197	1.24892e-197
100273229	7.863	2.996	-1.38119	1.0437e-54	8.77175e-55
100273230	0.996	3.366	1.79856	7.24954e-26	9.89017e-26
100273231	1.61	9.343	2.51659	6.29317e-167	2.19418e-167
100273244	47.306	139.533	1.53892	0	0
100273248	26.966	76.956	1.56588	0	0
100273252	0.053	0.463	3.09198	1.56757e-09	3.55085e-09
100273254	0.333	0.896	1.45329	4.33169e-06	1.17704e-05
100273263	49.313	155.4	1.65209	0	0
100273265	19.513	96.476	2.31981	0	0
100273273	1.556	0.153	-3.28799	3.10308e-34	3.55758e-34
100273280	243.796	87.62	-1.47919	0	0
100273284	15.76	6.05	-1.3751	1.26586e-85	7.75873e-86
100273286	0.1	45.143	8.87287	0	0
100273291	1.42	0.153	-3.15889	5.88041e-29	7.49394e-29
100273297	258.1	542.063	1.07519	0	0
100273300	1.553	0.656	-1.21435	1.7835e-12	3.56919e-12
100273321	19.79	93.72	2.2249	0	0
100273338	4.176	11.64	1.48375	2.28997e-81	1.4573e-81
100273345	0.116	1.073	3.22822	1.48279e-17	2.50881e-17
100273348	4.433	11.733	1.43206	1.73498e-88	1.03602e-88
100273364	0.066	0.516	3.01963	3.05359e-13	5.92257e-13
100273365	15.133	5.63	-1.35997	6.41592e-101	3.47428e-101
100273371	0.01	1.403	6.96716	2.04132e-31	2.45837e-31
100273383	0.17	1.07	2.60184	4.47042e-20	7.04794e-20
100273385	28.663	95.543	1.71454	0	0
100273386	0.01	0.29	4.97781	1.66616e-09	3.78032e-09
100273389	0.336	6.09	4.22127	4.88412e-102	2.62029e-102
100273392	4.013	1.943	-1.00669	3.90422e-16	6.89323e-16
100273398	37.563	169.53	2.18578	0	0
100273399	11.25	133.776	3.27666	0	0
100273402	272.673	571.76	1.06598	0	0
100273406	0.193	9.213	5.57634	0	0
100273422	12.793	38.986	1.60861	0	0
100273425	0.026	3.023	6.87903	1.28847e-57	1.0443e-57
100273426	22.706	45.226	1.0289	1.15661e-83	7.21715e-84
100273427	71.786	48.803	-1.01253	2.69517e-260	6.24745e-261
100273436	1.32	0.26	-2.27064	1.77173e-22	2.62805e-22
100273437	0.17	0.043	-2.03565	0.000574805	0.00183305
100273454	0.203	3.26	4.02613	2.47493e-69	1.76271e-69
100273457	0.66	2.303	1.76648	1.22359e-26	1.64003e-26
100273460	2.856	0.843	-1.69898	9.95919e-31	1.21688e-30
100273465	0.486	1.596	1.74002	2.18366e-16	3.8216e-16
100273466	17.08	35.113	1.32598	7.0475e-195	2.14315e-195
100273470	0.29	0.006	-5.15404	6.24807e-10	1.38848e-09
100273479	56.486	21.293	-1.38124	0	0
100273483	1.883	0.9	-1.03342	2.02985e-12	4.06878e-12
100273498	0.566	0.963	1.0521	4.91448e-07	1.25992e-06
100273516	0	0.816	7.53421	6.11293e-23	8.9574e-23
100273517	47.546	20.94	-1.15699	6.8202e-280	1.4642e-280
100273519	26.213	10.766	-1.30118	1.35582e-195	4.10306e-196
100273527	1.1	3.37	1.69322	2.2004e-53	1.87886e-53
100273531	0.126	0.286	1.18803	0.000117329	0.00035261
100273535	21.156	45.293	1.11267	0	0
100273550	1.956	25.073	3.68598	0	0
100273565	10.283	0.313	-4.76367	0	0
100273576	0.07	7.196	6.74709	1.44322e-257	3.37947e-258
100273580	0.726	0.153	-2.27958	1.0668e-07	2.63513e-07
100273582	0.28	1.01	1.77039	9.72724e-17	1.68298e-16
100273584	1.69	0.066	-4.65407	1.80203e-67	1.30446e-67
100273591	7.08	14.27	1.0194	8.73141e-87	5.29629e-87
100273592	0.026	0.363	3.91272	7.20584e-15	1.32371e-14
100273599	0.42	0.043	-3.34231	6.5569e-11	1.39674e-10
100273606	20.553	58.136	1.48961	7.65349e-212	2.15014e-212
100273612	15.026	59.216	1.97838	0	0
100273624	98.04	314.41	1.66464	0	0
100273626	0.266	2.086	2.97412	8.90986e-64	6.70472e-64
100273628	11.556	26.29	1.1685	6.74983e-103	3.58936e-103
100273629	0.946	2.49	1.39933	1.21244e-26	1.6249e-26
100273648	0.016	0.11	2.6977	0.000728362	0.0023451
100273652	0.433	1.213	1.50926	1.01022e-10	2.17014e-10
100273653	1.256	0.196	-2.5778	1.83684e-26	2.46986e-26
100273662	0	1.233	8.53421	5.50619e-40	5.72282e-40
100273673	0.316	3.256	3.35352	3.68638e-70	2.59996e-70
100273675	0.083	0.936	3.50882	3.06727e-13	5.94956e-13
100273681	0	0.223	5.79724	9.48465e-09	2.2208e-08
100273703	0.76	0.206	-1.87519	1.00611e-08	2.35905e-08
100273704	0.02	0.346	4.15714	8.07382e-18	1.35569e-17
100273705	0.013	0.126	3.41391	4.78691e-06	1.30526e-05
100273706	14.32	6.136	-1.23281	2.43749e-64	1.81768e-64
100273712	0.14	0.4	1.60917	7.85995e-08	1.92655e-07
100273716	3.766	5.2	1.00404	1.80622e-26	2.42789e-26
100273722	7.976	27.163	1.49059	6.0074e-169	2.06795e-169
100273724	0.066	0.52	3.06027	9.0579e-11	1.94072e-10
100273739	0.246	0.506	1.0181	0.000507896	0.00161241
100273748	1.013	0.196	-2.32466	5.24214e-19	8.50053e-19
100273752	39.783	126.43	1.69177	0	0
100273760	3.63	10.026	1.51638	9.59153e-161	3.46307e-161
100273764	16.89	7.196	-1.28203	2.008e-91	1.17594e-91
100273778	41.94	1.173	-5.18475	0	0
100273785	0.273	13.8	5.08268	0	0
100273787	97.233	47.093	-1.0454	0	0
100273791	1.62	0.29	-2.47659	6.77464e-21	1.04658e-20
100273795	0.763	0.293	-1.37016	5.84922e-09	1.35888e-08
100273801	0.01	0.196	4.28267	2.5951e-06	6.95475e-06
100273802	5.02	13.013	1.3811	2.29503e-79	1.48423e-79
100273815	1.333	3.31	1.16058	1.83754e-29	2.31409e-29
100273823	1.44	0.43	-1.92957	6.98557e-20	1.10627e-19
100273828	0.39	8.62	4.77936	2.8398e-300	5.69858e-301
100273829	0.056	0.283	1.97781	5.49576e-07	1.41234e-06
100273840	14.066	58.33	1.92209	0	0
100273841	0.096	17.033	7.36839	0	0
100273850	0.35	0.023	-3.77262	6.74858e-10	1.50189e-09
100273866	15.466	42.24	1.49397	0	0
100273872	16.996	8.356	-1.01195	2.64193e-155	9.89747e-156
100273900	0.036	0.21	2.39285	0.000539521	0.00171695
100273901	1.976	11.136	2.28844	7.09574e-135	2.99645e-135
100273902	3.423	0.923	-1.70499	5.464e-75	3.69166e-75
100273910	1.553	3.923	1.45273	6.7626e-63	5.14078e-63
100273913	5.08	1.49	-1.77262	3.08234e-49	2.78383e-49
100273916	3.226	0.24	-3.79318	9.5537e-91	5.61604e-91
100273921	3.863	7.936	1.02582	9.04823e-39	9.59913e-39
100273927	1.236	0.22	-2.59904	1.03357e-23	1.48508e-23
100273940	5.693	1.123	-2.32713	9.87177e-79	6.42789e-79
100273943	4.326	0.966	-2.13343	3.57096e-60	2.80256e-60
100273960	1.39	3.85	1.47862	1.13132e-30	1.38482e-30
100273969	1.053	0.406	-1.37814	3.93533e-12	7.97187e-12
100273970	2.166	10.23	2.24409	2.04476e-188	6.42028e-189
100273979	1.973	4.243	1.11718	4.13639e-25	5.74743e-25
100273982	0.163	0	-5.35758	1.51217e-06	3.99275e-06
100273990	73.426	32.723	-1.13216	0	0
100273994	21.83	52.48	1.25209	4.43592e-174	1.48903e-174
100274001	72.886	31.806	-1.18034	0	0
100274014	39.96	20.173	-1.06395	0	0
100274035	12.813	35.123	1.43722	7.48303e-273	1.65066e-273
100274039	0.39	1.443	1.89035	8.66258e-16	1.54786e-15
100274045	2.56	8.073	1.66827	8.20499e-67	5.97696e-67
100274046	0.023	1.123	5.9439	4.91246e-32	5.84434e-32
100274052	80.736	38.703	-1.04897	0	0
100274054	0.023	0.58	4.59079	8.14153e-19	1.32538e-18
100274059	2.783	0.37	-2.74271	1.21623e-59	9.61337e-60
100274062	8.253	16.29	1.04555	1.0646e-155	3.98045e-156
100274065	0.47	1.87	1.97858	9.94667e-49	9.05235e-49
100274072	20.016	5.543	-1.86076	9.85249e-204	2.8784e-204
100274075	0.123	0.01	-3.91701	6.88787e-05	0.000203241
100274082	31.783	64.483	1.00583	1.33739e-212	3.7434e-213
100274111	5.633	11.423	1.11889	1.18379e-68	8.47488e-69
100274113	0.02	0.126	2.62731	0.000112194	0.000336779
100274117	8.2	36.866	2.1872	0	0
100274121	0.163	0.556	1.75708	3.60792e-07	9.16652e-07
100274125	19.33	59.236	1.61497	0	0
100274128	30.053	11.38	-1.39173	7.46589e-260	1.7317e-260
100274130	6.073	12.956	1.30574	2.46487e-61	1.90866e-61
100274138	10.983	22.936	1.10541	3.18778e-51	2.79815e-51
100274141	0.243	4.726	4.28267	2.84653e-85	1.75479e-85
100274143	0.413	1.77	2.13362	2.55096e-27	3.36647e-27
100274151	3.056	8.466	1.52012	1.71593e-78	1.1206e-78
100274152	9.673	30.92	1.65413	1.12527e-269	2.51375e-270
100274155	0.65	0.323	-1.02219	0.000201846	0.000619235
100274165	0.02	0.166	2.97781	0.000139635	0.000422509
100274174	0.393	1.03	1.39799	1.91024e-07	4.77662e-07
100274175	1.386	0.093	-3.48923	1.07446e-53	9.14278e-54
100274177	5.68	17.346	1.52773	2.90267e-228	7.66639e-229
100274183	1.806	4.27	1.24589	2.64804e-90	1.55936e-90
100274196	0.68	12.36	4.24969	9.79886e-254	2.33356e-254
100274202	0.306	0.03	-3.35758	3.24459e-09	7.45445e-09
100274203	0.26	1.493	2.54111	4.18102e-23	6.10124e-23
100274209	0.206	0.7	1.79217	4.16867e-08	1.00751e-07
100274235	0.576	1.526	1.4264	7.88936e-13	1.55567e-12
100274242	11.03	70.726	2.64502	0	0
100274244	19.91	100.326	2.33558	0	0
100274246	0.29	0.086	-2.06901	6.9732e-06	1.92229e-05
100274252	0.02	0.156	2.89035	0.000242876	0.000750092
100274255	0	0.626	8.10068	1.88551e-31	2.26822e-31
100274260	33.556	110.476	1.70296	0	0
100274265	245.24	1087.34	2.1308	0	0
100274266	125.813	25.463	-2.28794	0	0
100274267	3.93	9.19	1.21579	1.72759e-54	1.45602e-54
100274284	0.45	1.136	1.31986	3.17773e-11	6.67114e-11
100274288	5.733	27.443	2.30131	0	0
100274297	1.46	3.17	1.11443	4.53975e-14	8.55922e-14
100274299	0	0.446	6.74833	8.75795e-15	1.61258e-14
100274314	0.936	1.55	1.15516	4.52468e-21	6.96391e-21
100274325	29.703	12.713	-1.2197	3.84641e-232	1.00227e-232
100274332	33.9	14.03	-1.27187	1.05477e-233	2.736e-234
100274339	4.026	8.88	1.12212	7.26592e-44	7.10794e-44
100274353	60.756	151.113	1.31014	0	0
100274355	12.873	53.913	2.05884	0	0
100274364	5.09	11.903	1.22582	3.64983e-81	2.32538e-81
100274370	0.37	1.413	1.96074	3.42189e-10	7.51695e-10
100274380	0.12	1.816	3.97781	1.24767e-49	1.12168e-49
100274385	2.12	4.446	1.11135	4.10244e-31	4.97448e-31
100274388	1.14	2.293	1.03921	1.25572e-11	2.59691e-11
100274398	17.01	43.26	1.34399	7.69995e-212	2.16432e-212
100274408	3.493	1.783	-1.0233	2.70855e-23	3.92892e-23
100274412	7.986	2.69	-1.6046	1.05512e-75	7.09756e-76
100274413	9.186	25.75	1.41482	1.00253e-306	1.97773e-307
100274417	0.346	0.083	-2.04456	3.25638e-09	7.4825e-09
100274419	0.016	0.16	3.28267	1.48369e-05	4.17851e-05
100274424	0.803	2.39	1.62418	4.32594e-25	6.01528e-25
100274427	0	0.193	5.21228	2.06751e-06	5.50422e-06
100274430	13.773	2.786	-2.30266	3.91597e-291	8.08345e-292
100274435	8.25	1.723	-2.24047	1.38035e-163	4.89625e-164
100274449	10.453	51.063	2.28008	0	0
100274453	125.683	705.746	2.56365	0	0
100274456	16.54	8.063	-1.01445	5.52075e-117	2.64008e-117
100274458	0.006	0.153	4.34978	1.46322e-06	3.85745e-06
100274471	86.103	36.863	-1.21839	0	0
100274472	6.613	15.78	1.24148	5.99675e-105	3.13846e-105
100274476	0.136	0.37	1.47531	1.89242e-05	5.36927e-05
100274484	0	0.763	7.31661	2.59468e-20	4.06276e-20
100274490	2.41	0.923	-1.50631	3.53328e-37	3.84172e-37
100274499	3.533	0.766	-2.22626	9.5776e-55	8.04238e-55
100274507	20.376	61.27	1.58537	0	0
100274515	336.646	124.81	-1.42696	0	0
100274517	5.44	12.236	1.15878	4.12973e-101	2.23202e-101
100274518	0.04	0.593	3.86763	2.23577e-14	4.17308e-14
100274520	1.13	14.313	3.67928	0	0
100274526	245.086	785.833	1.67077	0	0
100274546	0.283	0.11	-1.36341	0.000847383	0.00274306
100274555	5.976	21.076	1.81925	9.1306e-244	2.26602e-244
100274558	6.846	3.243	-1.0682	1.10441e-35	1.2326e-35
100274562	10.626	22.2	1.17027	2.90525e-101	1.56893e-101
100274563	0.553	5.463	3.33703	7.17814e-121	3.33204e-121
100274568	0.15	0.673	2.16719	5.65321e-09	1.31267e-08
100274575	0.98	2.206	1.19189	2.95322e-15	5.3597e-15
100274595	7.003	21.473	1.63689	6.80962e-298	1.37451e-298
100274599	1.673	3.606	1.11965	6.65083e-14	1.25964e-13
100274601	0.726	0.133	-2.43158	2.50243e-12	5.03154e-12
100274608	0.01	0.783	7.21759	1.97747e-36	2.17577e-36
100274630	1.77	0.29	-2.62061	1.16825e-27	1.52897e-27
100274638	0.54	2.393	2.17328	2.64307e-18	4.37212e-18
100274643	0.43	1.543	1.89035	2.1102e-18	3.47977e-18
100274649	0.02	0.293	4.06027	1.46437e-05	4.12192e-05
100274662	4.506	10.84	1.31456	6.11089e-31	7.43601e-31
100274682	4.78	0	-10.5308	4.64176e-109	2.3485e-109
100274691	0.776	0.033	-4.54429	5.31732e-31	6.45938e-31
100274698	58.946	148.253	1.3766	0	0
100274709	0.643	0.013	-5.3892	6.10983e-20	9.65873e-20
100274724	3.52	1.02	-1.76814	8.97407e-17	1.55161e-16
100274732	2.746	1.116	-1.40742	2.02708e-09	4.61445e-09
100274736	0.126	0	-4.55723	0.000207737	0.00063826
100274739	3.076	7.746	1.33202	1.0052e-33	1.16118e-33
100274745	120.783	53.536	-1.14918	0	0
100274748	26.286	71.45	1.46494	0	0
100274752	0.256	0.02	-3.56908	0.000454437	0.00143794
100274762	0.193	0.023	-3.04825	6.01327e-06	1.65074e-05
100274803	4.376	13.25	1.67192	0	0
100274804	0.04	0.33	3.11274	1.45325e-06	3.82989e-06
100274822	0.26	0.663	1.38511	1.30827e-05	3.67193e-05
100274827	0.143	0.02	-2.84662	3.55382e-05	0.000102545
100274829	33.823	180.443	2.44846	0	0
100274830	5.896	12.206	1.04921	1.2283e-50	1.08778e-50
100274836	25.946	12.293	-1.07457	5.00841e-58	4.03785e-58
100274839	0.91	4.013	2.217	4.95082e-72	3.4399e-72
100274849	6.406	2.846	-1.06417	9.09426e-38	9.81302e-38
100274853	0.14	0	-5.19711	4.96359e-06	1.35549e-05
100274857	3.853	19.24	2.29317	0	0
100274866	65.93	161.37	1.30096	0	0
100274878	5.24	0.466	-3.48442	2.05589e-128	9.08828e-129
100274888	0.05	0.183	1.8803	3.27752e-05	9.43936e-05
100274899	0.136	0.006	-4.27958	5.64155e-06	1.54612e-05
100274900	6.116	2.13	-1.50915	1.63308e-42	1.62721e-42
100274901	13.536	5.54	-1.26101	1.23072e-98	6.76616e-99
100274906	0.37	0.11	-1.76173	0.000728134	0.00234319
100274911	0.503	0.083	-2.45137	4.80371e-10	1.06155e-09
100274914	10.283	22.076	1.09665	2.39539e-63	1.81315e-63
100274929	10.023	22.29	1.15646	8.16188e-74	5.58427e-74
100274968	20.66	4.003	-2.38365	1.30509e-133	5.55359e-134
100274970	0.03	0.17	2.50529	0.00064652	0.00207072
100274974	216.406	56.936	-1.6931	0	0
100274978	5.296	10.76	1.02286	3.2229e-74	2.19889e-74
100274981	10.283	23.4	1.0817	3.06376e-136	1.28158e-136
100274982	12.54	29.063	1.22964	8.40541e-70	5.94809e-70
100274990	3.106	0.046	-6.33526	2.95465e-219	8.07831e-220
100274999	7.51	15.41	1.20937	1.16034e-133	4.93423e-134
100275026	2.07	0.16	-3.67581	1.05947e-45	1.01048e-45
100275045	10.246	21.883	1.11332	3.67175e-37	3.99337e-37
100275047	0.29	4.276	3.86642	9.39945e-61	7.32139e-61
100275059	0.013	0.136	3.47531	0.000478554	0.00151686
100275076	2.38	5.25	1.23673	9.11206e-32	1.09051e-31
100275085	0.67	2.813	2.09198	1.10116e-16	1.90926e-16
100275091	0.443	0.943	1.10334	0.000547245	0.00174242
100275099	0.02	3.063	7.4577	7.019e-82	4.44192e-82
100275108	0.803	0.05	-3.98412	1.71424e-11	3.56059e-11
100275112	2.76	6.38	1.20318	6.30868e-21	9.7348e-21
100275121	0.956	0.433	-1.13519	0.000143597	0.000434857
100275129	0.09	0.373	2.16337	4.03758e-05	0.000116951
100275133	0.513	0	-6.06524	1.58433e-09	3.58999e-09
100275136	0.313	1.653	2.4028	3.21312e-14	6.03097e-14
100275143	0.443	1.653	1.94924	8.62741e-07	2.244e-06
100275145	40.273	15.58	-1.36078	9.12433e-108	4.67165e-108
100275153	0.106	0.516	2.25958	1.52134e-05	4.28744e-05
100275154	11.316	39.006	1.75697	8.60714e-131	3.74391e-131
100275155	11.396	45.556	1.98838	3.79023e-152	1.44566e-152
100275156	0.233	1.36	2.57841	6.80566e-10	1.5149e-09
100275173	0	0.153	4.97781	1.10315e-05	3.08155e-05
100275179	5.903	0	-7.94254	7.60937e-27	1.01464e-26
100275181	2.033	5.713	1.42815	1.1384e-22	1.68122e-22
100275184	0.82	4.99	2.64597	2.95148e-71	2.06466e-71
100275189	0.456	1.46	1.72415	3.72871e-09	8.58489e-09
100275194	42.063	11.253	-1.36367	7.50967e-230	1.97344e-230
100275195	0.056	0.32	2.53421	2.96651e-05	8.52131e-05
100275201	2.623	7.32	1.51894	4.40165e-18	7.33764e-18
100275204	3.503	0.883	-1.93679	6.03157e-102	3.24034e-102
100275214	46.493	20.706	-1.16607	3.21889e-121	1.49086e-121
100275216	0.55	3.146	2.54746	4.15089e-24	5.92007e-24
100275224	2.263	1.056	-1.0799	4.27017e-06	1.15988e-05
100275235	0.603	0.086	-2.91624	1.06427e-14	1.96589e-14
100275238	0.453	1.733	1.93474	1.10851e-14	2.0486e-14
100275241	2.5	1.16	-1.01526	5.03686e-13	9.85394e-13
100275244	10.74	1.436	-2.84069	3.89756e-68	2.80182e-68
100275246	2.476	7.78	1.64753	2.00298e-44	1.9479e-44
100275248	0.17	0.016	-3.42724	0.000871333	0.00282676
100275257	0.456	0.986	1.09198	0.000101871	0.000304546
100275276	23.566	18.716	-1.08377	1.69614e-127	7.55302e-128
100275279	0	1.763	7.21228	3.67918e-19	5.9411e-19
100275282	20.396	61.143	1.5732	1.01087e-276	2.20301e-277
100275286	0.18	84.58	8.89316	0	0
100275289	2.643	0.016	-7.24206	1.58028e-41	1.60235e-41
100275291	5.35	14.843	1.45517	7.31832e-179	2.40476e-179
100275298	14.636	4.34	-1.74437	1.10181e-81	6.98736e-82
100275307	69.786	541.376	3.09996	0	0
100275309	102.736	44.876	-1.12964	1.36783e-195	4.14143e-196
100275314	94.573	37.166	-1.31026	2.59763e-276	5.66872e-277
100275315	3.463	8.97	1.39546	2.98872e-24	4.24713e-24
100275320	1.896	4.26	1.16202	3.87652e-14	7.29219e-14
100275330	5.3	12.776	1.27461	3.65202e-44	3.56076e-44
100275335	15.743	41.563	1.47958	2.81041e-113	1.37672e-113
100275341	0.506	0.12	-2.21416	1.36658e-12	2.71971e-12
100275351	1.556	0.703	-1.04331	6.02401e-09	1.40028e-08
100275352	10.406	30.94	1.57173	7.23232e-159	2.64755e-159
100275353	0.52	0	-6.69461	1.93599e-13	3.72581e-13
100275364	3.87	9.963	1.39524	1.21757e-33	1.40884e-33
100275365	7.576	1.7	-1.96462	2.5777e-190	7.99856e-191
100275367	66.566	25.27	-1.39553	6.43994e-272	1.42532e-272
100275369	1.9	9.086	2.28572	1.38724e-212	3.88497e-213
100275371	0.29	0.013	-4.49715	9.21871e-07	2.40229e-06
100275374	5.88	2.91	-1.0983	2.8388e-30	3.50632e-30
100275378	0	17.386	11.4208	5.96841e-187	1.88721e-187
100275380	0.873	0	-7.55987	1.02731e-21	1.55339e-21
100275381	6.92	21.043	1.5718	9.66078e-119	4.56999e-119
100275389	0.356	1.136	1.63758	1.68691e-05	4.77123e-05
100275398	5.236	0.483	-3.42331	1.93211e-69	1.37524e-69
100275411	0.566	0	-6.50197	4.34988e-12	8.82702e-12
100275412	3.383	1.436	-1.08811	1.85771e-20	2.89894e-20
100275414	3.17	8.39	1.40512	2.94237e-130	1.28724e-130
100275415	0.386	0.856	1.18449	1.53893e-09	3.48483e-09
100275416	16.453	7.963	-1.03529	1.4743e-131	6.35849e-132
100275426	49.243	136.533	1.45298	0	0
100275427	9.893	4.366	-1.19141	6.06437e-39	6.41123e-39
100275438	7.716	23.03	1.62215	5.03165e-107	2.59179e-107
100275439	6.146	0.08	-6.57997	8.97084e-66	6.60103e-66
100275443	33.876	3.45	-3.25336	0	0
100275447	6.583	17.51	1.40297	6.58193e-47	6.1465e-47
100275470	0.88	6.41	2.87828	5.26826e-75	3.55785e-75
100275474	4.386	15.153	1.7994	1.57309e-148	6.11145e-149
100275478	2.356	4.876	1.06485	6.98086e-27	9.29599e-27
100275482	78.046	34.533	-1.17989	6.85304e-291	1.41665e-291
100275491	60.656	23.36	-1.38428	1.63333e-255	3.8632e-256
100275493	705.953	342.256	-1.02101	0	0
100275497	36.783	86.81	1.23166	0	0
100275500	0.073	0.306	2.36077	7.61461e-15	1.39959e-14
100275503	2.073	4.53	1.10883	1.2026e-22	1.77692e-22
100275508	7.126	0	-10.1547	2.19019e-89	1.30008e-89
100275522	26.23	54.47	1.12162	1.37089e-213	3.8149e-214
100275527	11.913	26.873	1.19663	8.1498e-98	4.51901e-98
100275533	28.88	0.186	-5.13955	0	0
100275539	20.99	66.916	1.64919	0	0
100275540	6.47	14.846	1.2222	6.37711e-128	2.82848e-128
100275543	3.613	106.396	4.78861	0	0
100275545	10.74	4.263	-1.33564	4.26567e-116	2.05059e-116
100275552	0.686	0.096	-2.79615	1.484e-18	2.43467e-18
100275553	0.18	0.636	1.53407	7.55615e-12	1.54772e-11
100275564	0.343	0.763	1.15532	1.19002e-08	2.80045e-08
100275568	2.386	6.42	1.43703	6.39887e-63	4.86334e-63
100275572	3.683	0.626	-2.55711	2.36689e-98	1.30544e-98
100275595	5.343	14.796	1.46232	2.23093e-166	7.79155e-167
100275596	1.66	4.036	1.27989	2.689e-53	2.29884e-53
100275600	1.103	2.49	1.29806	2.39499e-32	2.83306e-32
100275615	3.363	0.446	-2.91102	1.69216e-82	1.06363e-82
100275626	0.573	5.2	3.2447	1.2447e-40	1.28008e-40
100275633	0.22	4.433	4.34152	6.9566e-155	2.61333e-155
100275638	1.083	4.683	2.01711	9.78557e-24	1.40517e-23
100275640	5.22	15.883	1.6131	1.96753e-77	1.30175e-77
100275642	3.173	0	-8.58092	3.57268e-38	3.82341e-38
100275651	4.16	12.946	1.69161	5.82315e-87	3.52876e-87
100275652	1.083	3.456	1.68134	7.50985e-23	1.10354e-22
100275655	1.056	10.286	3.28604	2.02538e-113	9.90971e-114
100275671	7.51	17.686	1.22685	3.81932e-51	3.35645e-51
100275674	28.73	87.793	1.65439	1.44031e-300	2.88811e-301
100275688	3.703	11.24	1.62475	2.26686e-131	9.79342e-132
100275692	0.866	0.313	-1.45069	3.49803e-07	8.87751e-07
100275711	0.043	0.316	2.91025	2.60532e-13	5.04122e-13
100275712	5.723	2.35	-1.20603	2.32604e-49	2.09802e-49
100275714	0.96	0.343	-1.48816	2.72009e-11	5.69314e-11
100275717	8.066	0	-10.4361	9.55784e-104	5.04027e-104
100275733	0.01	0.52	5.67171	1.95739e-14	3.64511e-14
100275754	2.823	12.443	2.13098	1.3817e-39	1.44605e-39
100275758	0	15.416	10.2852	3.39488e-103	1.79818e-103
100275769	0.716	1.826	1.32207	2.1423e-08	5.10655e-08
100275772	0.02	0.313	3.93474	1.61347e-08	3.82337e-08
100275789	28.08	94.4	1.74438	0	0
100275794	0.316	0.986	1.63401	6.04742e-13	1.18684e-12
100275802	7.643	60.023	3.03387	0	0
100275805	47.523	17.88	-1.3655	0	0
100275806	1.543	4.516	1.54931	3.85323e-23	5.61552e-23
100275809	1.2	3.063	1.38455	9.31064e-16	1.66558e-15
100275810	6.153	20.273	1.85623	2.40652e-165	8.46163e-166
100275812	0.35	0.093	-1.88726	0.000278389	0.000864124
100275815	0.016	6.896	8.63124	2.38571e-82	1.50168e-82
100275817	13.22	32.153	1.25564	2.00148e-114	9.73368e-115
100275821	1.783	5.256	1.56915	1.70268e-30	2.09501e-30
100275826	1.136	0.42	-1.45757	8.28533e-06	2.29574e-05
100275827	0.483	2.71	2.73897	3.42397e-69	2.44065e-69
100275829	5.07	13.88	1.65266	4.68751e-147	1.83839e-147
100275833	4.043	1.846	-1.22834	1.05062e-26	1.40493e-26
100275846	0.306	48.023	7.29478	0	0
100275858	0.29	9.036	4.99189	3.36301e-116	1.61567e-116
100275867	0.16	0.9	2.47531	3.22989e-08	7.76334e-08
100275868	4.106	20.936	2.59532	0	0
100275872	0.05	0.536	3.43467	2.92553e-08	7.01624e-08
100275876	0.29	0.036	-3.01654	0.000176102	0.000537294
100275878	44.98	246.373	2.41477	0	0
100275892	12.666	31.106	1.28976	1.03468e-83	6.45478e-84
100275900	0.94	3.406	1.82109	8.56101e-13	1.69038e-12
100275909	3.19	0	-7.78927	1.16291e-24	1.6342e-24
100275925	18.07	41.93	1.2243	3.5073e-165	1.23424e-165
100275937	0.23	0.79	1.83788	8.83221e-07	2.29949e-06
100275957	0.416	1.16	1.46065	0.000517936	0.00164558
100275961	1.6	14.666	3.17804	1.75282e-283	3.71133e-284
100275991	1.743	0.096	-4.25261	1.44128e-49	1.29681e-49
100275997	26.046	10.38	-1.32882	6.64586e-101	3.59977e-101
100276012	4.58	14.126	2.01714	7.16269e-253	1.70999e-253
100276021	49.83	14.686	-1.41974	0	0
100276032	10.98	4.73	-1.20035	5.53333e-111	2.7506e-111
100276046	20.556	7.083	-1.50601	7.07852e-142	2.85549e-142
100276052	1.056	0.34	-1.63321	1.31101e-07	3.25096e-07
100276055	5.283	49.863	3.24008	0	0
100276059	0.39	1.053	1.45513	1.72236e-06	4.56323e-06
100276064	0.66	0.026	-4.34333	8.51553e-15	1.56769e-14
100276078	0.01	1.263	6.64524	6.11371e-26	8.32437e-26
100276084	35.886	12.243	-1.51377	3.85911e-163	1.37171e-163
100276102	0.066	1.223	4.32498	2.70365e-38	2.89101e-38
100276124	2.14	6.083	1.54098	7.59122e-32	9.06597e-32
100276132	0.646	1.37	1.05781	1.23985e-07	3.07065e-07
100276159	0.106	2.126	4.36284	2.15433e-25	2.97305e-25
100276179	0.05	0.24	2.39285	0.000539521	0.00171695
100276181	0.576	3	2.39061	6.02344e-29	7.67888e-29
100276184	0.456	6.713	3.94346	4.48802e-68	3.2276e-68
100276188	3.593	0.39	-3.16854	3.26366e-29	4.13703e-29
100276189	0.963	0.436	-1.12652	0.000740416	0.00238566
100276191	39.646	8.98	-2.08212	0	0
100276212	6.246	2.36	-1.40033	6.41185e-20	1.01437e-19
100276213	44.956	107.73	1.24464	0	0
100276214	0.366	0.953	1.36952	2.46884e-07	6.21639e-07
100276217	4.656	0.006	-9.17668	1.08261e-103	5.71387e-104
100276225	6.933	55.03	3.01235	0	0
100276228	8.246	2.963	-1.33786	1.96723e-47	1.82286e-47
100276229	0.02	0.156	3.13828	4.58115e-05	0.000133257
100276241	0.73	6.606	2.97385	9.53963e-111	4.75197e-111
100276268	21.143	9.033	-1.17397	7.39473e-107	3.81555e-107
100276276	36.766	78.763	1.10789	2.434e-118	1.15499e-118
100276287	1.066	2.986	1.47867	2.79465e-30	3.45097e-30
100276292	4.55	1.836	-1.31417	8.9745e-23	1.3226e-22
100276295	6.41	1.503	-2.07088	3.0054e-60	2.35692e-60
100276307	8.996	4.143	-1.12552	3.0735e-23	4.46421e-23
100276327	0.313	0.013	-4.50197	8.8294e-07	2.29836e-06
100276332	0.73	1.456	1.02041	3.48325e-06	9.41358e-06
100276348	21.04	6.473	-1.75524	4.65546e-121	2.15828e-121
100276349	0.753	0	-7.01654	4.62378e-16	8.18618e-16
100276357	53.18	20.75	-1.32201	0	0
100276358	1.153	0.063	-4.09454	6.98697e-23	1.02598e-22
100276362	1.156	0	-7.91701	1.81272e-26	2.43689e-26
100276366	40.64	185.05	2.20456	0	0
100276367	0.29	0.106	-1.41221	0.000251381	0.00077721
100276375	0.9	0.36	-1.33204	0.000200737	0.000615595
100276381	30.503	13.73	-1.11588	2.76288e-108	1.4097e-108
100276382	0.063	0.48	2.92597	2.38033e-08	5.68446e-08
100276383	88.076	227.44	1.38576	0	0
100276384	0.3	1.95	2.76482	5.97925e-15	1.09512e-14
100276392	3.5	0.086	-5.27331	8.23061e-89	4.9075e-89
100276398	2.703	1.3	-1.00352	4.43997e-12	9.01442e-12
100276408	15.253	3.86	-1.98953	2.52352e-107	1.29688e-107
100276415	7.23	1.673	-1.39215	5.06378e-98	2.80185e-98
100276421	1.273	0.43	-1.54524	1.73821e-14	3.23208e-14
100276442	0.523	1.09	1.09065	2.38321e-06	6.37072e-06
100276444	7.063	0.09	-6.27537	5.41982e-85	3.35073e-85
100276457	0.32	0.07	-2.20919	1.3296e-05	3.73337e-05
100276461	11.63	1.756	-2.4952	1.87548e-224	5.03367e-225
100276469	2.883	0.706	-1.87805	1.57249e-40	1.61997e-40
100276472	4.366	10.553	1.29905	3.10074e-45	2.97888e-45
100276479	4.12	1.523	-1.25347	1.89685e-37	2.0574e-37
100276495	3.02	1.38	-1.11361	1.13438e-18	1.85454e-18
100276519	1.33	3.74	1.49803	9.48371e-28	1.23896e-27
100276522	0.83	2.176	1.38616	5.61397e-17	9.65432e-17
100276523	0.6	6.683	3.51894	2.7292e-88	1.63292e-88
100276535	100.98	362.95	1.8557	0	0
100276538	3.51	0	-9.55259	9.19171e-65	6.82459e-65
100276545	0.083	0.31	1.94924	0.000265885	0.000823742
100276553	0.08	2.21	5.40908	2.77576e-136	1.1607e-136
100276586	0.486	2.116	2.14274	1.15847e-28	1.48575e-28
100276598	10.276	3.046	-1.82355	3.90377e-168	1.349e-168
100276604	0.623	0.303	-1.14207	3.30324e-06	8.91004e-06
100276620	0.216	0.63	1.56277	1.49674e-05	4.21614e-05
100276621	2.156	5.443	1.33648	9.19311e-19	1.49874e-18
100276629	5.646	0.05	-6.79265	1.50398e-99	8.20855e-100
100276641	130.856	499.66	1.93876	0	0
100276651	1.643	0.606	-1.43158	1.14846e-06	3.00731e-06
100276661	5.133	44.65	3.16771	0	0
100276673	11.626	1.67	-1.67895	1.75478e-79	1.13277e-79
100276691	1.293	2.75	1.10334	1.27774e-12	2.54102e-12
100276702	0.73	1.473	1.00583	0.000335391	0.00104853
100276716	6.13	12.83	1.04885	1.40319e-28	1.80333e-28
100276736	0.19	0.01	-4.26831	6.15549e-06	1.69088e-05
100276738	0	0.076	4.21228	0.000629015	0.0020127
100276739	26.52	12.623	-1.06108	1.06432e-68	7.61486e-69
100276743	19.976	8.973	-1.15823	1.78426e-97	9.91732e-98
100276753	5.783	0	-10.937	6.25358e-135	2.63989e-135
100276755	12.923	28.406	1.13433	1.62403e-113	7.94119e-114
100276757	1.33	3.9	1.53521	1.32109e-39	1.38164e-39
100276762	0.75	0	-5.70181	7.71851e-08	1.89098e-07
100276787	23.386	10.113	-1.19527	3.39804e-110	1.70369e-110
100276802	32.936	0.03	-9.3515	0	0
100276826	11.82	19.623	1.09921	8.34984e-159	3.06034e-159
100276833	15.823	4.63	-1.80543	4.31274e-53	3.70162e-53
100276850	2.163	0.676	-1.50257	5.97284e-24	8.53885e-24
100276862	127.74	358.833	1.3769	0	0
100276870	6.996	0	-9.78603	2.01307e-73	1.38297e-73
100276872	0.326	1.32	2.18158	7.10962e-23	1.0442e-22
100276890	1.796	3.803	1.12022	5.17014e-13	1.0117e-12
100276891	17.926	45.73	1.34582	2.92665e-173	9.86726e-174
100276897	0.526	0.066	-2.96763	6.94554e-07	1.79527e-06
100276902	0.326	5.896	4.16483	1.21489e-69	8.61512e-70
100276904	14.793	0	-10.6553	1.94941e-116	9.3568e-117
100276911	0.013	0.163	3.59079	0.000267348	0.000828628
100276916	13.96	3.73	-1.82196	7.90355e-78	5.20112e-78
100276919	1.923	3.91	1.01243	4.76225e-35	5.37684e-35
100276934	4.06	1.593	-1.32657	3.89317e-23	5.67671e-23
100276935	1.356	0.51	-1.36874	3.35887e-11	7.05835e-11
100276941	0.086	1.63	4.29974	8.77595e-20	1.39447e-19
100276951	14.866	99.553	2.81002	0	0
100276953	0.166	0.57	1.83377	2.11334e-06	5.62998e-06
100276955	48.766	9.736	-2.33801	0	0
100276956	0.066	0.273	2.07798	2.97073e-06	7.99036e-06
100276958	8.31	3.543	-1.2246	1.43843e-50	1.27472e-50
100276964	3.256	1.106	-1.46624	1.40088e-91	8.18737e-92
100276989	5.546	25.343	2.25663	2.29892e-208	6.56701e-209
100276996	0.463	8.196	4.12642	1.95066e-175	6.51336e-176
100277001	0.123	0	-4.69461	0.0001052	0.000315163
100277012	22.97	8.473	-1.42665	3.95347e-159	1.44376e-159
100277023	5.306	0.58	-3.1973	4.40594e-103	2.33645e-103
100277036	2.926	7.48	1.35608	2.946e-58	2.36815e-58
100277039	3.033	0	-8.50197	1.49366e-36	1.63992e-36
100277040	40.553	94.54	1.20622	6.67616e-265	1.51602e-265
100277044	2.953	1.383	-1.08812	1.08516e-13	2.06918e-13
100277048	0.063	2.32	5.29123	5.77779e-40	6.00767e-40
100277069	0.12	0.343	1.47531	7.66536e-05	0.000226884
100277073	4.753	11.306	1.7856	2.92951e-262	6.73445e-263
100277083	29.503	106.163	1.85369	0	0
100277086	6.236	1.56	-1.98856	2.42296e-25	3.34877e-25
100277092	2.826	0.056	-5.92983	1.08005e-84	6.69476e-85
100277095	3.2	1.043	-1.56422	2.13757e-13	4.12163e-13
100277100	0.596	2.146	2.24038	4.66456e-38	5.00845e-38
100277104	0.05	0.486	3.87524	1.05201e-20	1.63241e-20
100277114	125.506	3.21	-5.30127	0	0
100277126	0.196	1.35	2.82525	1.41208e-21	2.14374e-21
100277143	7.5	45.376	2.60639	2.00578e-175	6.70037e-176
100277144	17.66	119.56	2.74776	0	0
100277147	0.636	0.22	-1.51774	4.98537e-07	1.27861e-06
100277153	3.65	1.353	-1.42668	1.16456e-31	1.39664e-31
100277165	10.343	546.963	5.74079	0	0
100277173	6.293	12.796	1.03008	6.71901e-40	6.99922e-40
100277178	10.963	22.32	1.97293	0	0
100277180	0.123	0.953	3.03331	1.55969e-10	3.37604e-10
100277186	91.656	188.466	1.03162	0	0
100277187	0.016	0.47	5.06027	5.50757e-10	1.22156e-09
100277190	0.156	0.503	1.64524	0.000620841	0.00198481
100277199	0.616	2.76	2.20194	8.90504e-18	1.4971e-17
100277206	0.223	0.813	1.91783	5.64909e-07	1.45283e-06
100277208	2.293	21.926	3.28052	1.36817e-234	3.52068e-235
100277209	2.823	0.756	-1.8681	4.30093e-22	6.43805e-22
100277210	2.413	7.456	1.67406	2.05271e-68	1.4738e-68
100277220	0.653	1.573	1.32331	5.36899e-14	1.01449e-13
100277223	1.256	3.563	1.55235	1.14857e-19	1.83047e-19
100277229	0.34	0.023	-3.81009	0.000129074	0.000389317
100277251	12.423	6.04	-1.03456	2.74092e-62	2.09451e-62
100277262	0.02	0.203	3.34978	0.000857407	0.00277969
100277263	20.34	47.756	1.24424	0	0
100277266	0.19	8.193	5.49398	8.45155e-90	4.99559e-90
100277272	1.643	13.663	3.05595	7.44094e-251	1.79179e-251
100277278	3.303	9.916	1.5769	4.32224e-71	3.02675e-71
100277295	59.686	1.123	-5.69127	0	0
100277305	0	1.693	7.79423	1.60185e-26	2.15058e-26
100277324	0.123	0.986	2.97781	4.61169e-10	1.01817e-09
100277325	0.026	0.166	2.6977	0.000728362	0.0023451
100277346	381.903	0.05	-12.9268	0	0
100277347	54.063	113.31	1.06521	0	0
100277350	0.076	7.543	6.71478	4.34447e-77	2.88206e-77
100277351	0.02	0.156	2.94924	7.55073e-06	2.08651e-05
100277357	19.626	224.963	3.56589	0	0
100277367	2.166	0.823	-1.2497	1.9021e-14	3.54046e-14
100277370	0.576	0.06	-3.19711	1.17702e-20	1.82786e-20
100277382	2.82	6.84	1.30257	1.01124e-29	1.26634e-29
100277403	0.203	0.053	-1.91701	0.000515628	0.00163787
100277418	2.74	13.673	2.30711	4.88636e-136	2.04903e-136
100277429	1.43	3.35	1.2264	1.42559e-09	3.22207e-09
100277448	11.506	3.716	-1.60939	7.79657e-51	6.88851e-51
100277462	7.456	24.316	1.67777	6.74682e-127	3.01436e-127
100277463	15.1	7.303	-1.05345	3.61724e-26	4.89745e-26
100277467	0.46	1.356	1.57841	2.2647e-10	4.93281e-10
100277476	2.926	6.33	1.27789	9.41012e-36	1.04899e-35
100277479	0.1	0.526	2.47531	2.005e-07	5.01979e-07
100277496	0.156	0.913	2.56277	6.99427e-09	1.62964e-08
100277500	0.03	0.473	3.97781	3.42101e-12	6.91637e-12
100277508	0.54	0	-6.99229	7.56803e-16	1.35027e-15
100277515	0.966	0.073	-3.81009	7.04828e-84	4.39285e-84
100277548	1.86	0	-7.76715	2.32157e-24	3.28846e-24
100277551	10.776	31.68	1.5697	3.21437e-131	1.39154e-131
100277560	0.583	0.01	-6.01654	1.2708e-16	2.20882e-16
100277562	7.16	2.913	-1.25174	1.22457e-43	1.20138e-43
100277566	0.086	0.65	2.93474	4.21777e-07	1.07539e-06
100277571	117.65	255.546	1.11837	0	0
100277572	9.613	4.396	-1.12162	8.97953e-19	1.46339e-18
100277579	5.126	12.783	1.31897	2.57086e-85	1.58257e-85
100277582	16.963	39.72	1.2315	5.7252e-246	1.40821e-246
100277584	0.16	0.006	-4.69461	1.40581e-07	3.49267e-07
100277603	0.29	2.86	3.37762	8.84088e-58	7.1472e-58
100277605	1.17	0.473	-1.3023	1.64088e-08	3.88953e-08
100277613	0.05	0.28	2.47531	4.97938e-05	0.000145303
100277621	0.283	0	-5.50197	4.67898e-07	1.19754e-06
100277623	201.333	40.02	-2.34332	0	0
100277626	2.486	0.88	-1.473	1.0612e-20	1.64692e-20
100277642	0.603	1.29	1.1748	2.60806e-06	6.99101e-06
100277644	0.156	0.023	-2.61215	0.000202118	0.000620218
100277645	0.333	0.97	1.57841	4.00828e-06	1.08715e-05
100277646	117.663	313	1.60191	0	0
100277652	0.24	0.03	-2.86454	2.23508e-06	5.96287e-06
100277658	1.436	3.543	1.29801	4.79196e-23	7.00407e-23
100277679	0.243	0.02	-3.56908	2.45748e-06	6.57525e-06
100277681	0.583	0.29	-1.01407	9.43812e-05	0.000281346
100277687	3.16	6.46	1.03247	9.3802e-21	1.45408e-20
100277695	3.573	1.4	-1.33559	9.19323e-27	1.2276e-26
100277698	12.306	67.273	2.47111	0	0
100277719	0.05	0.403	3.11274	1.45325e-06	3.82989e-06
100277723	2.946	6.306	1.18567	5.44089e-46	5.16604e-46
100277728	18.476	51.35	1.47341	0	0
100277731	5.44	12.26	1.16584	2.21889e-26	2.98881e-26
100277735	0.103	0	-4.69461	0.0001052	0.000315163
100277738	1.716	0.393	-1.62085	9.30519e-27	1.24282e-26
100277741	3.463	9.03	1.38157	4.36115e-70	3.08038e-70
100277743	0.08	2.13	4.74002	1.71649e-77	1.13515e-77
100277746	0	0.31	4.97781	1.10315e-05	3.08155e-05
100277752	2.183	5.926	1.46732	4.16884e-37	4.5383e-37
100277754	0.01	0.133	3.89035	4.67822e-05	0.000136225
100277760	0.16	0.64	2.02785	1.98254e-06	5.2704e-06
100277761	6.243	1.926	-1.65685	6.98076e-100	3.8028e-100
100277767	2.35	5.116	1.13136	5.69629e-28	7.40722e-28
100277784	45.256	99.356	1.12486	4.45002e-151	1.70651e-151
100277785	7.793	2.97	-1.4033	4.11891e-40	4.27184e-40
100277806	0.75	0.323	-1.22068	9.57842e-05	0.000285755
100277808	0.486	3.39	2.94443	6.60604e-49	5.99747e-49
100277811	0.046	50.786	10.3457	0	0
100277815	0.87	0.05	-4.08826	2.63359e-13	5.09632e-13
100277818	0.376	0.03	-3.6015	4.69386e-11	9.93159e-11
100277819	0.17	0.04	-1.69461	5.19605e-05	0.000151871
100277820	11.643	3.86	-1.50791	1.30572e-235	3.34842e-236
100277824	0.103	0.366	1.83788	0.000269114	0.000834221
100277832	0.16	0.01	-3.91701	6.88787e-05	0.000203241
100277835	4.876	18.373	1.91628	3.75829e-151	1.44068e-151
100277840	1.346	2.816	1.07255	5.15829e-09	1.19547e-08
100277865	290.713	113.38	-1.36163	0	0
100277866	0.51	0.156	-1.67525	2.98794e-08	7.16812e-08
100277867	2.33	0.363	-2.63803	1.13147e-24	1.58918e-24
100277873	20.6	8.55	-1.27849	1.16866e-77	7.70789e-78
100277880	0.453	0.92	1.07622	1.47597e-05	4.15545e-05
100277883	0.163	0.38	1.29474	0.000271559	0.000842001
100277892	13.96	1.356	-2.91231	3.36226e-156	1.25315e-156
100277899	0.09	0.226	1.31919	0.000867809	0.00281456
100277901	1.933	7.556	1.95689	1.92826e-60	1.5085e-60
100277915	0.293	2.303	3.00256	1.64356e-25	2.26065e-25
100277924	0.596	5.58	3.12762	1.15205e-147	4.49952e-148
100277925	0.383	3.62	3.48898	5.24825e-73	3.6148e-73
100277932	11.383	30.293	1.40994	6.34536e-113	3.11587e-113
100277933	7.836	0.033	-7.98115	1.31541e-131	5.66933e-132
100277940	0.516	0.123	-2.10965	4.78009e-07	1.22441e-06
100277941	0.58	0.193	-1.52469	0.000300716	0.000935424
100277951	2.046	5.27	1.78616	9.97055e-61	7.76917e-61
100277961	4.376	40.713	3.16674	0	0
100277968	1.893	0.9	-1.03994	4.74338e-06	1.29234e-05
100277970	0.896	3.65	2.03083	8.22487e-32	9.83606e-32
100277981	181.06	63.933	-1.48246	0	0
100277984	10.796	4.583	-1.26324	3.50043e-30	4.33644e-30
100277987	18.356	39.736	1.10665	7.50455e-121	3.48577e-121
100277994	0.543	0.013	-5.3191	5.90868e-20	9.33465e-20
100277995	5.143	0.07	-6.17035	7.05131e-67	5.13344e-67
100278001	1.323	7.143	2.4114	2.48956e-38	2.66024e-38
100278010	2.246	0.733	-1.53052	3.80541e-20	5.98996e-20
100278012	0	0.45	5.47531	2.32175e-07	5.8361e-07
100278018	2.12	0	-8.21818	2.92032e-31	3.52816e-31
100278020	15.32	61.526	1.99401	0	0
100278037	2.296	1.093	-1.09797	1.95259e-07	4.88596e-07
100278045	3.806	0.076	-5.70437	1.05255e-69	7.45924e-70
100278052	1.273	4.403	3.31727	6.11458e-194	1.86667e-194
100278054	0	0.636	6.92487	2.57164e-16	4.51426e-16
100278056	0.913	0.043	-4.33204	1.11348e-14	2.05828e-14
100278058	0.406	0.966	1.17046	5.13732e-05	0.000150117
100278061	0.273	0.716	1.39611	8.67833e-05	0.000258108
100278069	51.01	115.363	1.16557	0	0
100278075	7.183	39.143	2.41853	8.87016e-211	2.51027e-211
100278078	0.586	0.12	-2.22513	3.98601e-05	0.000115398
100278084	29.463	100.003	1.768	0	0
100278087	0.073	0.38	2.47531	0.000320968	0.00100188
100278097	13.926	6.556	-1.08348	2.91721e-28	3.77104e-28
100278102	19.65	6.126	-1.65737	1.56855e-120	7.31117e-121
100278112	6.603	3.126	-1.07207	1.21571e-16	2.11146e-16
100278113	0.343	0.99	1.52262	3.48485e-06	9.41892e-06
100278114	3.18	1.383	-1.14387	3.3665e-14	6.32384e-14
100278127	0.356	2.296	2.83521	2.83964e-25	3.93263e-25
100278132	0.026	1.243	5.79122	4.49315e-56	3.71062e-56
100278150	1.353	0.283	-2.26901	5.96318e-31	7.25187e-31
100278152	2.173	4.683	1.13924	5.61658e-35	6.35219e-35
100278155	0.086	0.006	-3.69461	0.000242082	0.000747424
100278159	0.656	1.34	1.04045	1.43325e-11	2.96934e-11
100278163	0.486	0.073	-2.75351	7.11077e-06	1.96116e-05
100278169	2.496	0.103	-4.91414	1.68322e-108	8.56096e-109
100278180	0.023	0.403	4.21228	4.61595e-06	1.25626e-05
100278190	86.27	21.886	-1.98129	0	0
100278192	0.79	0.2	-1.93277	1.0649e-06	2.78286e-06
100278196	0.563	2.943	2.38434	4.05531e-23	5.9166e-23
100278201	2.13	4.72	1.14167	4.71821e-16	8.35825e-16
100278236	1.43	0.106	-3.86939	1.29392e-33	1.49737e-33
100278276	14.026	33.646	1.26907	7.37401e-75	4.98973e-75
100278302	1.076	2.656	1.2537	4.31735e-29	5.48542e-29
100278320	18.35	0.153	-6.89363	0	0
100278333	0.76	1.91	1.34978	1.34003e-14	2.48417e-14
100278358	1.403	3.323	1.30922	3.20814e-43	3.16679e-43
100278364	0.973	0	-6.65963	3.49389e-13	6.79408e-13
100278368	0.036	0.82	4.39909	1.29785e-11	2.68499e-11
100278370	0.013	4.45	8.62167	8.36876e-162	2.99565e-162
100278379	0.093	0.743	2.62731	0.000112194	0.000336779
100278380	0.183	0.46	1.37274	1.56311e-07	3.89384e-07
100278387	0.91	2.316	1.29387	6.85192e-14	1.29792e-13
100278392	0.07	1.096	3.97781	3.42101e-12	6.91637e-12
100278395	7.54	3.506	-1.11332	6.5978e-56	5.45845e-56
100278420	17.686	33.286	1.01735	7.72828e-218	2.12554e-218
100278428	0.423	1.346	1.6977	2.80223e-09	6.42078e-09
100278429	1.393	3.463	1.30808	9.35612e-12	1.92372e-11
100278430	1.84	3.706	1.02613	3.84866e-08	9.28866e-08
100278437	0.09	0.306	1.82895	0.000659974	0.00211537
100278439	20.023	6.443	-1.63862	9.10558e-173	3.07534e-173
100278449	3.163	0.773	-2.01856	5.24229e-51	4.62089e-51
100278459	2.546	9.623	1.9736	3.09378e-44	3.01418e-44
100278460	60.43	132.283	1.15698	1.02778e-280	2.19435e-281
100278468	14.383	5.313	-1.42181	2.29465e-55	1.9116e-55
100278480	4.883	6.836	1.0294	7.39227e-37	8.07794e-37
100278486	9.983	26.843	1.44781	5.57024e-103	2.95634e-103
100278490	1.04	6.066	2.58532	4.2131e-56	3.47809e-56
100278494	10.366	23.883	2.17545	0	0
100278495	154.333	67.443	-1.19128	0	0
100278497	3.453	6.76	1.20049	1.02999e-42	1.0231e-42
100278510	3.77	0	-7.81009	6.01782e-25	8.39805e-25
100278518	2.076	0.783	-1.48725	1.08007e-24	1.51603e-24
100278520	0.06	0.54	3.21228	2.60864e-05	7.46638e-05
100278530	3.566	9.193	1.35968	2.3437e-44	2.28167e-44
100278548	0.56	0.013	-5.4672	5.76738e-12	1.17622e-11
100278556	4.66	2.173	-1.10206	1.47162e-27	1.93252e-27
100278560	13.126	41.52	1.69636	0	0
100278581	3.446	4.7	1.37907	1.32446e-76	8.8273e-77
100278588	3.87	1.843	-1.01394	1.01719e-23	1.46124e-23
100278603	0.02	0.31	4.13828	8.20803e-06	2.27347e-05
100278604	8.333	2.3	-1.84498	5.28706e-59	4.21258e-59
100278607	2.616	8.083	1.60575	8.9921e-40	9.38302e-40
100278616	0.05	0.563	3.44271	1.04697e-05	2.92014e-05
100278634	7.21	2.816	-1.31434	1.93872e-24	2.739e-24
100278639	0.843	3.903	2.235	5.73783e-76	3.84787e-76
100278647	0.59	1.373	1.29752	3.42638e-05	9.87819e-05
100278648	36.35	89.116	1.31081	1.40029e-298	2.82027e-299
100278655	1.976	5.483	1.44959	1.13382e-69	8.03689e-70
100278665	1.233	12.78	3.40054	2.51956e-136	1.05245e-136
100278674	2.923	0.116	-4.59614	4.44204e-40	4.60959e-40
100278675	0.136	0.436	1.89035	0.000172029	0.000524437
100278678	1.97	0	-7.76786	2.27074e-24	3.21546e-24
100278680	1.38	0.376	-2.0059	4.78231e-36	5.29646e-36
100278681	0.063	0.423	2.81635	2.15572e-13	4.1579e-13
100278711	2.636	9.71	1.87821	1.41599e-67	1.02417e-67
100278716	30.736	6.253	-2.2714	2.70581e-136	1.13066e-136
100278719	0.23	0.053	-2.23303	1.43518e-09	3.2448e-09
100278733	0.136	0.006	-4.27958	5.64155e-06	1.54612e-05
100278746	0.31	0.11	-1.5082	0.000557748	0.00177701
100278754	0.47	4.093	3.13349	1.80897e-168	6.24311e-169
100278766	0	2.566	7.69525	4.24685e-25	5.90467e-25
100278788	0.076	0.24	1.63578	2.84672e-06	7.64881e-06
100278798	5.686	12.503	1.10119	6.53593e-40	6.80465e-40
100278802	19.53	50.386	1.38701	0	0
100278809	6.18	0.05	-7.13116	4.80799e-274	1.05633e-274
100278819	0.47	0	-5.50197	4.67898e-07	1.19754e-06
100278820	4.72	13.376	1.52778	3.61144e-54	3.05387e-54
100278824	0.253	1.493	2.56495	1.50708e-24	2.12341e-24
100278841	1.273	3.52	1.51444	2.23387e-22	3.3208e-22
100278851	0.92	5.27	2.49288	1.32373e-110	6.60754e-111
100278856	10.303	4.676	-1.13153	1.69582e-70	1.19229e-70
100278860	1.86	0.023	-6.3103	1.26901e-37	1.3723e-37
100278877	0.506	3.596	2.82446	2.12629e-66	1.55361e-66
100278900	0.063	1.94	5.25958	7.85995e-30	9.82065e-30
100278915	0.456	0.116	-1.99271	0.000113384	0.000340436
100278922	0.823	2.15	1.4196	7.91108e-10	1.76645e-09
100278951	6.206	18.633	1.59112	9.81781e-82	6.22182e-82
100278953	23.67	138.43	2.56876	0	0
100278954	0.303	1.36	2.89035	6.561e-60	5.16565e-60
100279004	21.523	0.073	-7.64183	1.72604e-207	4.95601e-208
100279017	13.426	0	-11.6777	6.62167e-198	1.97653e-198
100279039	2.716	0	-7.65206	7.44743e-23	1.09414e-22
100279082	0.91	0.123	-2.85967	3.68395e-14	6.9256e-14
100279084	0.753	0.3	-1.3191	0.000449554	0.00142142
100279112	0.843	0.3	-1.45703	1.24552e-10	2.68644e-10
100279141	114.523	417.393	1.85114	0	0
100279144	0.57	1.816	1.70506	9.38045e-08	2.31018e-07
100279149	0.136	0.83	2.63059	1.56888e-22	2.32507e-22
100279159	1.493	3.89	1.36908	1.25103e-19	1.99541e-19
100279169	13.02	2.253	-2.53693	9.75968e-105	5.11215e-105
100279181	0.026	0.113	1.82895	0.000659974	0.00211537
100279191	0.956	2.716	1.48925	9.62894e-23	1.42032e-22
100279200	1.203	0.236	-2.33706	2.79995e-27	3.69795e-27
100279202	5.053	12.396	1.24267	7.2166e-134	3.06453e-134
100279206	25.023	10.356	-1.4342	2.16822e-225	5.77457e-226
100279207	0.243	0.943	1.97978	3.87597e-20	6.10216e-20
100279225	0.056	0.266	2.31068	6.11709e-13	1.20097e-12
100279229	1.52	3.41	1.15508	1.58196e-32	1.86641e-32
100279231	2.83	1.273	-1.13886	2.88672e-23	4.18993e-23
100279242	33.14	84.42	1.35364	0	0
100279249	0.06	0.416	2.72042	3.04375e-11	6.38404e-11
100279255	0.526	0.3	-1.26021	3.99743e-08	9.65241e-08
100279271	8.6	20.546	1.25828	6.93919e-283	1.47234e-283
100279283	0.54	1.383	1.34641	3.30474e-14	6.20588e-14
100279284	35.743	12.57	-1.49703	0	0
100279288	0.336	0.146	-1.18004	0.000577097	0.00184053
100279291	13.94	37.056	1.40461	0	0
100279295	0.346	2.666	3.05792	2.18758e-101	1.18072e-101
100279301	4.426	20.023	2.16605	0	0
100279302	0.553	6.676	3.60826	4.0631e-264	9.26843e-265
100279303	0.073	0.513	2.92597	3.47757e-21	5.33537e-21
100279324	0.383	0.866	1.17665	1.48019e-06	3.90284e-06
100279328	4.46	11.496	1.37188	1.87289e-165	6.58253e-166
100279330	0	3.433	8.61145	1.00432e-41	1.01464e-41
100279332	15.143	36.013	1.25555	1.20012e-218	3.28656e-219
100279334	0.863	1.983	1.23924	1.51274e-15	2.72266e-15
100279349	1.216	0.486	-1.27584	6.33439e-13	1.24457e-12
100279354	4.033	12.166	1.61058	5.59313e-89	3.33243e-89
100279357	0.613	0.23	-1.40627	2.09907e-09	4.78266e-09
100279364	2.483	0.916	-1.21962	1.68311e-13	3.23343e-13
100279371	0	0.916	7.80921	9.59605e-27	1.28224e-26
100279376	4.496	11.113	1.31119	1.43446e-56	1.17637e-56
100279390	16.586	34.653	1.03713	2.32557e-131	1.00505e-131
100279393	0.413	0.07	-2.55711	9.71976e-11	2.08683e-10
100279394	0.426	8.92	4.37541	0	0
100279398	4.18	0.616	-2.74078	6.05439e-82	3.82701e-82
100279401	0.053	0.16	1.57841	0.000585043	0.001867
100279402	0.103	2.646	6.42978	0	0
100279409	0.193	1.683	3.14274	4.88488e-29	6.21299e-29
100279413	0.523	7.903	3.90092	3.71352e-56	3.06293e-56
100279417	0.523	0.1	-2.3161	8.74672e-10	1.95691e-09
100279422	22.92	43.703	1.00986	1.13497e-206	3.27226e-207
100279433	44.383	20.013	-1.09776	2.69855e-247	6.60566e-248
100279449	7.076	21.98	1.63665	2.12174e-294	4.35157e-295
100279456	0.143	6.59	5.52832	0	0
100279467	0.273	0.95	1.8797	5.56056e-22	8.34738e-22
100279471	0.583	1.45	1.30166	5.61601e-16	9.97189e-16
100279482	0.933	7.483	3.00224	2.37278e-173	7.99288e-174
100279484	5.446	19.616	1.8397	7.42897e-239	1.87551e-239
100279486	0.143	0.416	1.56246	0.000381881	0.00120193
100279500	0.503	1.476	1.56782	1.27145e-36	1.39407e-36
100279501	0.23	0.603	1.50178	1.29145e-05	3.6226e-05
100279506	6.396	61.98	3.2675	0	0
100279508	0.453	3.573	2.97781	2.55293e-123	1.16509e-123
100279511	6.96	20.143	1.53152	1.69608e-156	6.31148e-157
100279517	0.446	3.003	2.72434	2.24172e-168	7.73993e-169
100279519	0.51	3.073	2.56671	1.29574e-70	9.10238e-71
100279537	0.54	3.466	2.67207	2.84696e-73	1.9571e-73
100279540	9.3	3.95	-1.23932	1.28886e-65	9.50286e-66
100279541	9.656	4.03	-1.20558	1.39822e-111	6.92572e-112
100279546	1.236	11.486	3.20639	5.08437e-293	1.04503e-293
100279548	0.39	0.143	-1.46873	4.55208e-06	1.23827e-05
100279551	0.066	0.393	2.53421	1.16845e-08	2.74779e-08
100279553	3.576	1.346	-1.41871	9.67308e-43	9.60692e-43
100279555	0	0.086	4.21228	0.000629015	0.0020127
100279558	1.226	3.483	1.48845	2.92862e-53	2.50542e-53
100279563	4.163	8.856	1.10558	5.0592e-72	3.51595e-72
100279570	83.706	260.266	1.65837	0	0
100279571	9.093	19.046	1.07798	2.26854e-46	2.13939e-46
100279574	223.443	563.55	1.35946	0	0
100279578	13.976	5.293	-1.38027	9.79308e-95	5.54868e-95
100279585	0.286	0.893	1.70532	1.18722e-09	2.67527e-09
100279592	0.386	2.303	2.47093	7.81474e-45	7.55719e-45
100279594	0.21	3.656	4.1738	2.53753e-154	9.57376e-155
100279598	52.113	192.89	1.88496	0	0
100279604	0.23	0.503	1.12384	6.95579e-05	0.000205358
100279610	0.43	0.163	-1.33204	2.67816e-05	7.67129e-05
100279612	13.29	4.476	-1.41333	1.04498e-161	3.74981e-162
100279614	11.72	30.403	1.44801	5.01641e-292	1.03254e-292
100279615	4.376	1.72	-1.31507	1.72847e-40	1.78219e-40
100279617	0.006	0.08	3.34978	0.000857407	0.00277969
100279619	0.263	0.973	1.87423	2.12886e-18	3.5121e-18
100279620	2.096	5.1	1.30702	9.9786e-38	1.07731e-37
100279623	5.31	18.456	1.82564	2.35021e-176	7.81629e-177
100279627	0.15	0	-5.10965	9.05388e-06	2.51574e-05
100279648	0.41	0.126	-1.66579	1.2277e-05	3.43782e-05
100279664	0.403	0.023	-4.19711	1.51685e-09	3.43305e-09
100279697	1.3	2.68	1.04565	1.65742e-12	3.31296e-12
100279700	2.303	0.063	-5.17574	2.39003e-34	2.73444e-34
100279706	6.646	3.023	-1.09811	3.34362e-46	3.16387e-46
100279708	1.476	10.446	2.84971	4.20332e-257	9.86119e-258
100279711	2.946	10.586	1.86616	3.22196e-148	1.25411e-148
100279715	0.553	2.026	1.86283	2.37003e-36	2.61189e-36
100279735	0.746	1.58	1.00138	2.25897e-17	3.83808e-17
100279739	0.47	1.153	1.34609	3.52355e-16	6.21333e-16
100279748	87.416	498.746	2.50014	0	0
100279761	1.046	2.033	1.11065	8.84814e-64	6.65697e-64
100279767	0.116	6.633	6.0812	0	0
100279784	6.73	24.6	1.89361	0	0
100279787	4.796	2.353	-1.0163	1.97728e-31	2.38037e-31
100279788	4.45	2.143	-1.03465	1.81863e-19	2.91372e-19
100279792	8.77	3.663	-1.27974	1.40132e-81	8.89917e-82
100279804	47.546	20.376	-1.20608	0	0
100279813	0.13	0.016	-3.00927	0.000190125	0.000581454
100279823	0.153	0.88	2.52594	1.32983e-13	2.54572e-13
100279826	0.596	7.806	3.70863	1.35246e-128	5.96869e-129
100279827	8.973	3.28	-1.43303	8.63556e-103	4.59851e-103
100279830	4.76	1.47	-1.86396	3.18858e-119	1.50129e-119
100279840	0.006	0.1	3.79724	8.36175e-05	0.000248285
100279841	3.96	14.536	1.89879	5.51405e-243	1.37254e-243
100279842	0.093	0.016	-2.27958	0.000360407	0.00113083
100279844	2.47	33.35	3.81516	0	0
100279849	0.09	0.036	-2.21966	4.76062e-05	0.000138723
100279853	1.843	0.54	-1.73768	6.09656e-05	0.000179136
100279863	0.903	0	-8.04039	2.44311e-28	3.15241e-28
100279866	37.696	12.293	-1.61433	0	0
100279887	0.666	1.856	1.48047	1.88513e-20	2.94311e-20
100279897	16.313	0	-12.4756	7.63902e-297	1.55094e-297
100279907	15.756	115.916	2.97654	0	0
100279912	0.096	0.503	2.29634	1.17498e-14	2.17386e-14
100279914	0.053	3.303	5.95027	1.48857e-107	7.63682e-108
100279915	1.54	0.686	-1.14707	4.83986e-17	8.3088e-17
100279918	38.223	125.023	1.84581	0	0
100279920	3.61	21.393	2.32247	0	0
100279928	13.16	6.47	-1.02732	8.12845e-99	4.4604e-99
100279937	7.823	22.21	1.48174	6.27141e-269	1.40375e-269
100279939	10.59	3.873	-1.45776	1.77128e-100	9.61514e-101
100279953	0.056	0.463	3.03331	1.55969e-10	3.37604e-10
100279957	10.986	4.9	-1.20702	1.87565e-105	9.77487e-106
100279968	34.64	83.35	1.25269	0	0
100279973	27.966	10.256	-1.45834	1.41408e-274	3.10259e-275
100279974	0.013	0.67	5.63182	3.32856e-26	4.5017e-26
100279975	23.48	94.356	2.00995	0	0
100279977	0.106	0.506	2.1949	1.58908e-09	3.60121e-09
100279981	0.83	2.366	1.53312	5.72908e-25	7.99087e-25
100279989	5.09	0.423	-3.58843	1.31204e-109	6.60731e-110
100279995	24.256	11.176	-1.11173	9.67949e-224	2.60648e-224
100279996	0.013	0.34	4.91272	2.37948e-16	4.17239e-16
100279999	3.583	0.13	-4.79965	1.20694e-99	6.58202e-100
100280003	9.673	32.786	1.76838	0	0
100280007	2.71	1.68	-1.12199	7.46663e-18	1.25197e-17
100280010	3.84	0.78	-1.74218	6.91211e-52	6.01424e-52
100280012	8.99	32.213	1.83268	0	0
100280017	3.2	1.606	-1.07178	3.85106e-18	6.40729e-18
100280022	1.98	0.79	-1.30759	1.80867e-13	3.47732e-13
100280023	31.923	73.43	1.17454	7.14253e-196	2.15835e-196
100280034	0.333	7.52	4.51653	2.20956e-234	5.69233e-235
100280048	1.31	2.776	1.1113	3.1601e-30	3.9083e-30
100280050	4.83	2.11	-1.1632	3.34604e-26	4.52583e-26
100280055	2.083	1.026	-1.1433	1.12159e-22	1.65607e-22
100280065	1.43	0.47	-1.61706	4.24763e-18	7.07587e-18
100280067	0.023	0.18	2.34978	5.64677e-06	1.54787e-05
100280070	0.003	0.136	4.84455	8.91418e-09	2.08486e-08
100280077	48.783	13.67	-1.85558	0	0
100280090	0.026	0.593	4.44494	5.4903e-22	8.24028e-22
100280098	12.48	5.176	-1.23579	1.04266e-94	5.91074e-95
100280099	2.086	12.41	2.55331	2.34269e-112	1.15452e-112
100280101	4.296	1.593	-1.44176	7.07992e-41	7.25714e-41
100280106	1.973	0.886	-1.14113	1.46094e-08	3.45331e-08
100280107	47.236	15.453	-1.57708	0	0
100280108	23.76	46.853	1.00776	1.73839e-181	5.63785e-182
100280109	0.01	0.316	5.01963	9.57411e-10	2.1471e-09
100280111	0.08	0.446	2.73165	3.31369e-08	7.96965e-08
100280135	3.52	0.233	-3.85688	8.41881e-42	8.49414e-42
100280138	1.483	0.173	-2.88987	2.9159e-28	3.76892e-28
100280143	6.35	24.266	1.9267	1.76313e-305	3.48861e-306
100280145	0.323	0	-5.78603	3.37404e-08	8.12076e-08
100280150	0.736	2.343	2.21761	5.19984e-179	1.70787e-179
100280156	1.01	2.203	1.17096	5.92323e-21	9.13477e-21
100280164	14.626	5.74	-1.33642	2.1729e-236	5.553e-237
100280167	0.046	0.433	3.33092	2.41968e-15	4.38175e-15
100280174	20.166	9.43	-1.05607	1.25417e-181	4.06376e-182
100280184	0.39	0.073	-2.43158	4.62941e-06	1.2602e-05
100280186	0.586	9.413	4.26136	4.27e-209	1.2166e-209
100280187	0.043	0.226	2.43467	2.07005e-06	5.51313e-06
100280195	0.576	3.906	2.69415	4.25041e-157	1.57728e-157
100280201	5.15	15.683	1.62389	4.17313e-203	1.22226e-203
100280212	0.013	0.27	4.44494	5.65417e-12	1.15272e-11
100280221	0.023	2.676	5.71367	1.95044e-40	2.01307e-40
100280222	4.35	9.043	1.02319	8.83385e-50	7.92098e-50
100280232	0.75	2.196	1.48767	5.4e-49	4.89695e-49
100280243	28.77	13.453	-1.06391	0	0
100280245	0.216	0.086	-1.40921	0.000566619	0.00180578
100280247	7.393	18.52	1.30873	7.8673e-120	3.6856e-120
100280257	0.033	0.28	3.13828	1.76359e-11	3.66414e-11
100280258	0.02	0.126	2.76482	3.85987e-05	0.000111615
100280261	6.843	0.91	-2.88992	6.69706e-195	2.03559e-195
100280263	0.183	0.006	-4.69461	1.40581e-07	3.49267e-07
100280265	20.376	51.98	1.34184	0	0
100280278	0.073	0.26	1.89035	2.1058e-06	5.60895e-06
100280281	0.02	0.346	4.23612	1.18108e-14	2.18551e-14
100280283	1.623	6.24	2.09168	2.85033e-103	1.50899e-103
100280285	0.02	2.243	6.9201	1.24858e-87	7.51282e-88
100280292	6.696	0.39	-4.05961	5.61834e-225	1.50212e-225
100280301	14.393	5.423	-1.41662	6.89232e-117	3.30106e-117
100280302	2.003	0.563	-1.83018	5.86459e-29	7.47291e-29
100280308	1.63	0.716	-1.20984	2.54439e-18	4.20701e-18
100280346	10.833	25.573	1.24492	5.03529e-220	1.3715e-220
100280348	1.096	6.76	2.59436	1.45586e-124	6.60117e-125
100280355	1.73	10.93	2.66193	1.08044e-291	2.22708e-292
100280359	0.03	0.13	2.30539	0.000900768	0.00292764
100280366	0.603	0.226	-1.42159	9.4211e-07	2.45683e-06
100280370	0.036	0.2	2.47531	0.000320968	0.00100188
100280392	38.686	15.27	-1.33828	0	0
100280395	0.22	1.503	2.74596	3.1701e-24	4.5077e-24
100280398	4.146	8.47	1.04804	3.72701e-30	4.62483e-30
100280399	0.343	2.743	3.01963	3.87675e-30	4.81179e-30
100280403	1.013	2.7	1.45524	1.14681e-38	1.21984e-38
100280408	0.236	0.09	-1.43158	0.000307834	0.000958564
100280414	8.18	22.393	1.45345	2.05642e-273	4.52103e-274
100280416	1.6	3.153	1.00804	8.88064e-10	1.98818e-09
100280419	102.536	268.846	1.38755	0	0
100280432	0.23	1.523	2.81901	3.57331e-67	2.59351e-67
100280435	0.523	0	-6.43158	1.24796e-11	2.58048e-11
100280436	1.87	0.7	-1.39386	8.70314e-12	1.78676e-11
100280442	66.966	29.506	-1.1913	0	0
100280446	13.95	6.43	-1.09432	1.42659e-97	7.91879e-98
100280450	6.74	29.056	2.26972	1.34717e-279	2.89616e-280
100280461	2.31	6.453	1.54538	1.20508e-65	8.88161e-66
100280478	20.733	96.166	2.21714	0	0
100280482	17.286	42.273	1.31672	6.07929e-143	2.43177e-143
100280488	2.14	5.083	1.30967	1.94039e-20	3.03026e-20
100280494	23.663	9.346	-1.31003	1.7192e-205	4.98205e-206
100280499	204.566	91.823	-1.17661	0	0
100280514	4.903	1.94	-1.30109	3.672e-46	3.47676e-46
100280519	1.226	0.5	-1.33204	9.56056e-09	2.23914e-08
100280522	11.656	3.24	-2.02452	4.41846e-66	3.24016e-66
100280524	79.526	0.24	-8.34103	0	0
100280530	0.103	0.863	3.06027	8.21619e-08	2.01678e-07
100280531	4.96	1.76	-1.48203	2.4661e-66	1.80336e-66
100280533	14.036	208.583	3.95349	0	0
100280535	10.036	24.59	1.38477	5.73697e-117	2.74517e-117
100280544	0.633	2.333	1.89981	2.37222e-16	4.15859e-16
100280547	4.306	1.256	-1.77911	6.45118e-33	7.56834e-33
100280553	45.953	211.24	2.1974	0	0
100280555	0.29	0.016	-4.10965	1.96345e-05	5.57833e-05
100280559	6.533	0.013	-8.75711	4.49041e-82	2.8351e-82
100280563	25.196	11.786	-1.08859	8.39584e-86	5.13362e-86
100280564	34.3	16.243	-1.10319	2.41519e-107	1.24085e-107
100280588	0.923	8.753	3.29523	2.71144e-92	1.57229e-92
100280600	27.96	114.746	2.08265	0	0
100280602	3.546	15.443	2.10748	2.09403e-80	1.34589e-80
100280606	50.99	15.45	-1.69366	0	0
100280619	6.326	0.286	-4.48121	2.7899e-97	1.55357e-97
100280638	2.346	16.66	3.06354	4.11534e-290	8.53143e-291
100280652	0.383	6.77	4.22255	2.03789e-60	1.59457e-60
100280654	0.616	0.243	-1.34669	0.000686685	0.00220433
100280666	0.006	0.096	3.97781	2.61497e-05	7.48681e-05
100280667	0.373	2.35	2.68858	1.34458e-69	9.54471e-70
100280676	0.086	0.223	1.34978	0.00021198	0.000652076
100280692	1.76	19.046	3.55669	0	0
100280697	0.536	0.21	-1.22213	3.65037e-06	9.87763e-06
100280703	0.093	0.533	2.59079	6.65243e-11	1.41768e-10
100280704	4.076	0.063	-5.99229	3.41185e-160	1.2364e-160
100280705	2.506	0.16	-3.93319	1.13904e-59	8.99658e-60
100280710	1.53	7.073	2.25212	6.44691e-122	2.97549e-122
100280714	11.91	6.856	-1.01329	3.3385e-71	2.33589e-71
100280719	8.193	0.783	-3.37654	0	0
100280724	1.196	2.956	1.35033	5.16617e-40	5.36561e-40
100280732	45.766	104.04	1.19798	0	0
100280733	0.05	0.77	4.11532	3.38884e-40	3.51266e-40
100280737	0.86	8.086	3.19047	1.24139e-68	8.88914e-69
100280739	52.65	122.14	1.28198	0	0
100280745	0.033	1.193	5.33329	1.41877e-21	2.1541e-21
100280750	1.423	0.663	-1.09544	2.01544e-06	5.36026e-06
100280751	4.563	2.103	-1.09054	7.11861e-22	1.07241e-21
100280769	5.45	0.876	-2.61745	6.701e-43	6.63885e-43
100280774	0.39	31.043	6.34759	1.94045e-297	3.92536e-298
100280778	1.416	0.586	-1.25851	1.31987e-07	3.27332e-07
100280784	2.12	0	-8.08693	4.4557e-29	5.66383e-29
100280788	3.146	7.246	1.25149	1.84937e-31	2.22448e-31
100280789	0.483	1.37	1.55331	5.94082e-06	1.62989e-05
100280800	24.59	11.79	-1.05859	3.36495e-45	3.23568e-45
100280805	1.003	10.14	3.34533	5.20595e-116	2.5049e-116
100280809	0	0.223	4.34978	0.000347919	0.00109052
100280810	0.783	2.003	1.35299	1.01788e-10	2.18719e-10
100280811	0.066	0.333	2.39285	0.000539521	0.00171695
100280814	0	0.12	4.97781	1.10315e-05	3.08155e-05
100280815	1.993	0.803	-1.28249	4.75877e-09	1.10126e-08
100280820	1.233	5.913	2.26024	5.3197e-88	3.19228e-88
100280821	0.576	0.256	-1.18765	0.000893345	0.0029016
100280825	6.356	0.893	-2.86794	1.95241e-54	1.64608e-54
100280835	1.633	7.61	1.87786	4.26562e-55	3.56488e-55
100280837	7.44	16.376	1.14312	2.21377e-56	1.8194e-56
100280839	26.73	1.326	-4.32525	0	0
100280842	22.336	53.726	1.23855	1.70839e-189	5.33892e-190
100280845	4.46	1.996	-1.1358	9.51378e-18	1.60127e-17
100280850	0.033	0.25	2.97781	0.000139635	0.000422509
100280851	3.54	7.253	1.03515	7.26936e-23	1.06777e-22
100280876	0.23	0.753	1.73281	1.41179e-10	3.05112e-10
100280886	1.11	6.566	2.59337	5.82421e-79	3.78205e-79
100280888	13.856	6.82	-1.00805	6.87055e-67	4.99981e-67
100280896	10.54	30.973	1.57257	1.53418e-275	3.35704e-276
100280906	0.123	6.006	5.62731	2.35461e-74	1.6037e-74
100280910	82.7	37.443	-1.13091	0	0
100280911	0.073	1.136	4.00186	2.58649e-26	3.48969e-26
100280912	5.973	12.846	1.04775	2.48166e-61	1.92202e-61
100280915	59.676	10.506	-2.08944	0	0
100280927	0.083	1.436	4.16957	6.13247e-50	5.48156e-50
100280932	5.366	17.333	1.71443	7.7009e-152	2.9418e-152
100280933	0	48.173	11.7483	2.98828e-221	8.10854e-222
100280947	0.276	2.03	2.56842	9.13448e-24	1.31032e-23
100280948	21.783	13.426	1.0689	2.54953e-112	1.25683e-112
100280949	1.986	0.85	-1.18627	8.19677e-08	2.01177e-07
100280952	1.68	4.926	1.55794	5.28744e-39	5.58362e-39
100280956	2.64	0.96	-1.45959	3.80306e-29	4.82527e-29
100280959	1.296	0.46	-1.48246	3.69007e-09	8.49482e-09
100280960	0.23	0.826	1.87585	4.14162e-11	8.74296e-11
100280961	2.126	1.073	-1.04968	8.72629e-12	1.7919e-11
100280976	0.013	0.683	5.64524	3.3156e-14	6.22675e-14
100280979	17.713	36.806	1.08734	1.51829e-71	1.05873e-71
100280981	0.26	2.253	3.12875	4.23169e-27	5.60948e-27
100280985	30.59	67.186	1.25104	3.02224e-264	6.88519e-265
100280986	4.586	17.78	2.80166	0	0
100280987	2.543	7.16	1.51618	7.37733e-51	6.51592e-51
100280991	37.363	80.39	1.48742	0	0
100280995	164.55	358.893	1.13775	0	0
100280999	63.986	17.383	-1.83696	1.77763e-299	3.56975e-300
100281001	0	0.473	5.13828	3.59849e-06	9.73457e-06
100281003	5.24	35.143	2.71802	7.29456e-287	1.53267e-287
100281009	444.04	4.956	-6.47103	0	0
100281015	22.623	66.326	1.56613	0	0
100281016	56.076	12.58	-2.09153	0	0
100281020	51.136	107.36	1.17986	0	0
100281021	1068.53	174.373	-2.60791	0	0
100281022	22.93	4.603	-2.30914	1.03459e-158	3.79649e-159
100281023	40.996	16.28	-1.28814	7.72599e-143	3.09274e-143
100281024	6.996	19.55	1.72247	2.46616e-98	1.36092e-98
100281026	2.1	12.693	2.64756	1.95984e-89	1.16277e-89
100281032	5.39	14.69	1.4621	1.99199e-114	9.68459e-115
100281041	52.01	104.073	1.03491	0	0
100281042	5.49	0.656	-3.07231	2.87736e-190	8.93263e-191
100281047	13.82	37.283	1.45837	0	0
100281048	3.85	11.836	1.66681	1.47524e-128	6.51275e-129
100281059	6.856	13.82	1.00422	9.96257e-104	5.25517e-104
100281061	12.11	4.366	-1.45204	3.1822e-41	3.24495e-41
100281063	6.196	13.646	1.18569	1.91152e-111	9.47954e-112
100281066	1.23	4.463	1.87049	2.17958e-48	1.99197e-48
100281070	7.56	3.02	-1.3377	3.99351e-59	3.17308e-59
100281071	6.936	16.01	1.26509	4.46431e-105	2.33447e-105
100281078	8.843	3.373	-1.35843	8.26595e-55	6.93244e-55
100281079	2.71	11.45	2.09713	8.01604e-218	2.20704e-218
100281081	58.353	17.603	-1.70634	0	0
100281082	0.633	0.3	-1.09598	1.31741e-06	3.46313e-06
100281091	1261.29	552.9	-1.20008	0	0
100281092	0.986	0.12	-2.88614	1.04953e-32	1.23409e-32
100281095	44.516	11.33	-1.96365	0	0
100281101	2.173	7.406	1.80237	3.87204e-131	1.67854e-131
100281107	8.213	12.86	1.07697	4.57129e-69	3.26186e-69
100281108	11.3	24.506	1.13237	2.68259e-130	1.1728e-130
100281111	25.063	9.576	-1.38173	5.43236e-125	2.45994e-125
100281112	21.886	8.683	-1.34282	2.58683e-194	7.88946e-195
100281113	27.176	143.153	2.37418	0	0
100281115	188.54	468.253	1.30283	0	0
100281117	159.126	469.71	1.55141	0	0
100281121	68.806	33.34	-1.04213	0	0
100281132	0.52	2.943	2.54508	2.27823e-33	2.64923e-33
100281135	95.573	256.836	1.41309	0	0
100281136	1.92	0.733	-1.37269	1.46868e-22	2.17505e-22
100281138	67.57	158.76	1.22084	0	0
100281139	13.023	4.38	-1.45282	1.26208e-85	7.73375e-86
100281141	78.25	18.603	-2.05259	0	0
100281146	0.696	0.173	-1.98002	1.66909e-14	3.10207e-14
100281147	25.693	58.823	1.17545	2.46658e-248	6.01236e-249
100281148	183.91	48.806	-1.93061	0	0
100281151	0	0.8	7.67171	9.02707e-25	1.26521e-24
100281168	5.71	1.71	-1.64955	1.54802e-53	1.31953e-53
100281170	14.326	5.456	-1.38576	1.15778e-114	5.62032e-115
100281174	0.586	22.86	5.34906	0	0
100281178	0.516	3.566	2.86253	3.54526e-88	2.1238e-88
100281180	32.633	9.923	-1.65131	0	0
100281183	7.966	3.713	-1.09072	7.55686e-69	5.40113e-69
100281186	248.146	669.37	1.48137	0	0
100281187	25.036	10.91	-1.22151	3.48201e-160	1.26233e-160
100281188	1.013	0.34	-1.59869	1.0072e-14	1.85899e-14
100281193	61.8	213.77	1.80842	0	0
100281204	0.226	1.343	2.6237	1.60445e-20	2.49923e-20
100281206	0.386	3.393	3.20246	1.95085e-101	1.05266e-101
100281208	0.483	0.016	-4.77262	6.09467e-20	9.63387e-20
100281220	0.246	0.013	-4.15404	2.80399e-09	6.42522e-09
100281224	2.83	12.803	2.18048	1.10093e-117	5.24526e-118
100281225	1.03	2.633	1.35748	7.46012e-13	1.47015e-12
100281227	2.07	7.13	1.78253	9.80998e-61	7.64261e-61
100281228	24.323	0.333	-4.96763	0	0
100281229	7.64	28.17	1.92595	2.51211e-203	7.35024e-204
100281231	0.51	5.706	3.50574	1.80153e-98	9.91757e-99
100281232	1.363	3.043	1.16152	1.0321e-19	1.64286e-19
100281233	17.893	2.046	-3.13303	2.61859e-225	6.98175e-226
100281239	0.496	13.406	4.79724	4.46294e-278	9.64714e-279
100281240	1.196	6.13	2.41337	9.84441e-86	6.0266e-86
100281244	0.383	0.88	1.17046	5.13732e-05	0.000150117
100281245	0.79	6.013	2.99955	1.34658e-136	5.61693e-137
100281253	7.693	35.13	2.23725	0	0
100281254	46.586	15.793	-1.56924	0	0
100281260	0.403	1.29	1.6839	2.20518e-14	4.11469e-14
100281264	31.1	4.653	-2.68865	0	0
100281265	15.873	4.073	-1.58639	5.92879e-101	3.20787e-101
100281271	29.876	132.99	2.13981	0	0
100281273	0.653	6.556	3.36685	1.20872e-167	4.1858e-168
100281278	0.14	0.476	1.79724	3.67511e-07	9.34157e-07
100281279	2.683	5.576	1.06162	1.71037e-33	1.98435e-33
100281281	1.86	6.746	1.94244	7.13499e-43	7.07566e-43
100281289	68.786	31.683	-1.10395	0	0
100281292	117.693	51.726	-1.192	0	0
100281293	130.04	17.013	-2.93963	0	0
100281294	1.95	4.196	1.12113	1.08727e-21	1.64613e-21
100281296	64.153	25.856	-1.31625	0	0
100281297	0.31	2.703	3.10877	5.85033e-62	4.48441e-62
[truncated: 7,683 more rows]

## Sheet: Supplementary Table 3
Supplementary Table 3 DEGs regulated in WT and lpa1 leaf occipital under 50 μmol·L-1 BR treatment
Gene ID	WT_50B FPKM	lpa1_50B FPKM	log2(lpa1_50B/WT_50B)	Qvalue(WT_50B-vs-lpa1_50B)	Pvalu(WT_50B-vs-lpa1_50B)
100037740	0.2	0.036	-2.43865	5.3592e-05	0.000126287
100037755	15.866	7.863	-1.05464	1.46079e-66	8.42364e-67
100037764	3.376	17.243	2.33547	1.23326e-209	2.70596e-210
100037767	0.463	1.21	1.3929	3.61133e-05	8.41699e-05
100037778	0.053	0.376	2.79145	3.2822e-06	7.09951e-06
100037793	72.75	18.493	-1.99647	1.18065e-290	1.9001e-291
100037803	77.11	22.233	-1.81856	0	0
100037804	107.96	47.496	-1.18866	0	0
100037810	6.72	19.293	1.53383	0	0
100037819	0.756	2.083	1.48526	6.80213e-28	6.96777e-28
100037827	10.883	4.196	-1.37801	2.46758e-75	1.30052e-75
100037829	11.786	2.85	-2.06042	5.86962e-289	9.51975e-290
100101513	4.826	14.523	1.60896	2.72507e-86	1.28539e-86
100101526	2.406	4.036	1.06942	2.85693e-57	1.84165e-57
100101535	0.643	0.116	-2.26817	1.66248e-10	2.8569e-10
100101538	1.216	3.48	1.68868	2.18583e-42	1.73897e-42
100101549	1.093	3.196	1.5454	2.00517e-13	3.05018e-13
100125635	2.293	0.553	-2.03411	4.29153e-21	5.13335e-21
100125638	20.66	7.2	-1.50443	0	0
100125644	1.983	3.676	1.13954	5.10957e-28	5.21676e-28
100126941	23.956	8.206	-1.53357	4.92799e-170	1.31526e-170
100126972	30.186	0.916	-5.05636	0	0
100127010	0.416	0.013	-5.02073	7.51647e-24	8.42174e-24
100127017	11.933	4.363	-1.45646	1.59739e-61	9.81815e-62
100127524	0.196	0	-4.38846	0.000506354	0.00129633
100127530	1.22	0.523	-1.22177	4.78974e-05	0.000112563
100135421	7.886	19.34	1.29425	1.1551e-114	4.42231e-115
100135422	790.416	316.64	-1.35641	0	0
100141385	22.486	59.296	1.40212	0	0
100147737	5.283	1.616	-1.74366	2.60813e-56	1.70244e-56
100158231	10.893	2.796	-1.96604	1.73101e-159	4.95524e-160
100174972	1.32	0.08	-4.05831	1.43318e-39	1.18801e-39
100191151	43.16	17.813	-1.29683	0	0
100191161	8.553	38.036	2.13979	0	0
100191169	2.71	6.713	1.34578	7.04402e-53	4.81447e-53
100191184	51.006	110.593	1.12255	0	0
100191201	112.323	312.413	1.4676	0	0
100191211	0.423	0.166	-1.35931	8.06977e-05	0.000192883
100191213	0.093	0.263	1.44248	0.00036732	0.000928224
100191218	6.156	2.196	-1.50274	3.26304e-59	2.06307e-59
100191232	0.146	0.36	1.30544	0.000325418	0.00081819
100191238	3.95	1.82	-1.09375	1.35322e-20	1.6425e-20
100191247	0.15	0.02	-2.8035	5.54629e-05	0.00013089
100191251	1.126	3.15	1.47177	1.18293e-26	1.24263e-26
100191257	38.143	106.53	1.45101	0	0
100191261	0.87	2.136	1.27409	2.79459e-14	4.12146e-14
100191264	0	0.58	6.84036	2.9744e-15	4.24654e-15
100191269	4.693	9.993	1.09999	6.08904e-51	4.26447e-51
100191276	0.98	1.966	1.01416	1.08682e-10	1.85393e-10
100191283	176.666	61.926	-1.51992	0	0
100191284	3.2	1.446	-1.11244	9.06471e-19	1.15541e-18
100191288	39.51	10.533	-1.90929	0	0
100191303	1.253	2.856	1.20075	4.53394e-15	6.5167e-15
100191304	3.156	1.07	-1.4108	3.26824e-25	3.54262e-25
100191310	9.68	18.313	1.12131	1.45156e-113	5.5827e-114
100191328	299.22	690.49	1.20844	0	0
100191343	1.08	3.173	1.67713	4.74828e-48	3.47083e-48
100191362	52.94	23.186	-1.21174	2.32924e-245	4.43547e-246
100191370	0.986	0.396	-1.29919	3.0328e-07	6.13258e-07
100191391	3.38	1.106	-1.59069	7.12092e-49	5.14197e-49
100191398	177.8	58.67	-1.64031	0	0
100191416	1.323	0.606	-1.09428	4.6247e-11	7.75954e-11
100191422	2.063	0.843	-1.27505	7.91553e-29	7.93124e-29
100191433	0.026	0.106	2.1814	0.000617412	0.00159276
100191438	9.096	2.583	-1.6599	3.93006e-165	1.0882e-165
100191444	2.84	5.693	1.0113	3.88973e-36	3.39538e-36
100191448	0.883	2.67	1.62402	8.83836e-54	5.98124e-54
100191450	0.973	0.02	-5.56273	1.17423e-46	8.76664e-47
100191452	6.99	20.826	1.57572	7.56181e-273	1.28879e-273
100191454	1.6	3.243	1.04895	1.10424e-23	1.24151e-23
100191455	15.42	7.406	-1.06822	4.98332e-111	1.95208e-111
100191459	0.093	0.21	1.12611	0.000719164	0.00186838
100191466	0.183	0.026	-2.76697	6.70787e-06	1.48144e-05
100191467	2.043	0.266	-2.91007	4.07561e-55	2.70719e-55
100191473	9.53	4.363	-1.1009	3.70645e-133	1.24349e-133
100191481	12.64	4.716	-1.43366	4.86259e-177	1.24373e-177
100191482	1.726	3.843	1.58514	5.14673e-133	1.72799e-133
100191485	31.323	63.166	1.00447	0	0
100191487	19.313	8.033	-1.29235	4.17084e-210	9.13579e-211
100191493	8.463	1.496	-2.5354	2.68132e-231	5.39405e-232
100191494	52.66	14.253	-1.87297	0	0
100191495	0.346	0.783	1.34851	3.09696e-10	5.38661e-10
100191496	3.9	9.456	1.14902	1.32826e-86	6.25531e-87
100191512	8.52	18.226	1.09023	1.48213e-119	5.46878e-120
100191515	2.37	5.253	1.04315	1.55463e-32	1.44641e-32
100191519	0	14.303	10.5719	3.53781e-118	1.32086e-118
100191524	29.993	13.466	-1.17966	2.90877e-239	5.68443e-240
100191533	1.693	0.203	-3.03177	5.07044e-30	4.97153e-30
100191535	0.47	0.07	-2.95341	5.12083e-13	7.91501e-13
100191538	9.446	28.566	1.60495	2.89578e-189	6.95079e-190
100191552	0.386	2.17	2.51678	8.80307e-21	1.06245e-20
100191554	1.353	0.086	-3.94918	2.27413e-39	1.8902e-39
100191563	7.426	25.193	1.78041	0	0
100191564	0.18	1.48	3.11101	9.06758e-34	8.24828e-34
100191567	1.973	0.593	-1.77334	1.13791e-27	1.17102e-27
100191575	0.226	0	-5.76697	4.14638e-08	7.96727e-08
100191582	2.51	1.166	-1.09367	5.87307e-16	8.1714e-16
100191584	10.926	31.073	1.52884	1.19356e-245	2.26837e-246
100191590	10.08	45.69	2.1625	0	0
100191602	0.523	0.16	-1.73475	1.95125e-06	4.15138e-06
100191609	26.58	3.73	-2.83846	1.46614e-234	2.91282e-235
100191623	0.58	0.05	-3.52596	1.23724e-12	1.9434e-12
100191631	17.383	40.463	1.23454	0	0
100191632	18.92	38.55	1.07879	4.27019e-287	6.98438e-288
100191633	1.753	0.556	-1.68925	7.14669e-25	7.79846e-25
100191637	1.003	2.216	1.14106	6.87651e-15	9.93698e-15
100191665	7.05	23.866	1.74589	3.92015e-169	1.05264e-169
100191668	10.38	2.976	-1.80508	4.64644e-107	1.87875e-107
100191671	1.363	3.616	1.41495	8.15394e-34	7.40905e-34
100191682	8.083	2.683	-1.6832	1.68277e-110	6.62331e-111
100191686	11.233	3.213	-1.81181	2.10638e-84	1.01225e-84
100191693	4.8	2.106	-1.17576	9.70012e-21	1.17289e-20
100191697	7.97	46.99	2.65299	0	0
100191708	0	0.433	5.63391	8.04002e-08	1.57121e-07
100191709	0.883	2.58	1.55907	4.62235e-33	4.25841e-33
100191720	1.233	2.596	1.07374	1.45968e-14	2.13322e-14
100191724	5.493	16.673	1.58642	1.08243e-141	3.45295e-142
100191727	0.34	0.093	-1.86171	1.41626e-07	2.80983e-07
100191729	0.08	0.273	1.71774	5.52196e-07	1.13432e-06
100191738	11.33	4.006	-1.49598	1.39821e-116	5.29366e-117
100191740	7.116	1.47	-2.28293	5.12579e-143	1.62232e-143
100191741	3.793	8.596	1.19578	5.03909e-53	3.43847e-53
100191743	7.556	20.913	1.44051	4.27112e-164	1.18851e-164
100191744	0.03	17.7	10.1312	3.27899e-185	8.02219e-186
100191748	0.186	1.46	3.00058	1.9533e-30	1.89909e-30
100191760	0.066	3.99	5.90619	3.71164e-117	1.39735e-117
100191772	14.286	44.78	1.63705	0	0
100191778	14.65	32.896	1.46032	0	0
100191789	0.193	24.896	7.17611	0	0
100191792	43.92	91.816	1.06944	1.49465e-296	2.34008e-297
100191805	0	5.763	10.3322	4.12879e-104	1.70504e-104
100191818	44.17	16.47	-1.38922	5.31109e-211	1.15936e-211
100191824	36.386	13.286	-1.4682	2.30214e-150	7.01016e-151
100191832	8.883	21.06	1.2429	3.51405e-131	1.19431e-131
100191842	13.556	0.55	-4.65765	0	0
100191878	2.283	0.84	-1.43923	3.47678e-25	3.77041e-25
100191879	0.543	1.453	1.41117	1.95337e-20	2.38023e-20
100191881	0.126	2.866	4.50746	9.45861e-59	6.01688e-59
100191885	0.543	1.683	1.67276	2.02138e-18	2.60253e-18
100191889	23.416	11.273	-1.08744	3.11098e-146	9.6908e-147
100191892	8.456	1.4	-2.59053	3.61423e-245	6.89146e-246
100191895	1.256	4.356	1.86864	1.26318e-60	7.84127e-61
100191900	11.786	4.36	-1.43752	4.66735e-112	1.81256e-112
100191906	1.246	3.713	1.60029	5.27101e-44	4.08278e-44
100191907	0.153	0.51	1.7506	3.72142e-08	7.12886e-08
100191918	3.056	0.42	-2.78796	2.78145e-89	1.28314e-89
100191920	0	0.09	4.93347	2.08074e-05	4.75862e-05
100191933	0.473	0.136	-1.8035	2.3236e-08	4.39726e-08
100191939	5.61	1.93	-1.58797	2.87939e-74	1.53232e-74
100191940	8.373	49.563	2.59379	0	0
100191954	0.38	0.963	1.37053	2.33346e-12	3.70322e-12
100191958	4.293	12.34	1.51843	2.7469e-42	2.18877e-42
100191960	0.02	0.103	2.43597	0.0005516	0.00141761
100191962	0.316	0.1	-1.61673	4.46775e-05	0.000104834
100191965	28.333	86.023	1.59128	0	0
100191976	178.053	0.013	-13.5795	0	0
100191977	5.016	11.196	1.15503	6.84058e-81	3.39332e-81
100191981	2.383	5.026	1.10163	2.31368e-38	1.95025e-38
100191983	18.066	41.686	1.18251	0	0
100192004	0.803	2.79	1.81762	1.05502e-28	1.06015e-28
100192007	46.823	116.01	1.34514	0	0
100192011	0.063	1.283	4.4839	5.13985e-48	3.76091e-48
100192014	2.056	0.41	-2.26293	6.6753e-50	4.74679e-50
100192017	12.93	5.503	-1.21259	7.58543e-70	4.23955e-70
100192043	0.566	0.246	-1.16963	0.00012792	0.000310086
100192050	0.253	0.103	-1.35193	0.000366396	0.000925567
100192072	24.15	75.963	1.60726	0	0
100192073	66.68	23.94	-1.50758	0	0
100192077	9.69	35.253	1.75434	2.19758e-224	4.528e-225
100192078	3.476	8.383	1.36192	1.1101e-84	5.32362e-85
100192080	2.313	0.213	-3.408	2.62712e-44	2.02538e-44
100192111	0.273	0.6	1.14403	1.87631e-05	4.2749e-05
100192349	0.81	12.3	3.96873	0	0
100192351	3.626	7.84	1.1008	1.26419e-61	7.75911e-62
100192457	8.016	2.533	-1.68564	1.39004e-88	6.45073e-89
100192462	0.023	0.916	5.27924	1.06983e-29	1.05605e-29
100192464	3.16	0.793	-1.86457	2.04896e-39	1.70177e-39
100192467	0.14	1.266	3.1507	1.12056e-17	1.47674e-17
100192476	0.206	0.046	-2.13692	0.00031805	0.00079895
100192480	0.96	2.696	1.5911	2.06696e-65	1.20793e-65
100192487	0.186	0.603	1.67763	3.21019e-07	6.50652e-07
100192498	19.263	8.746	-1.13639	9.48389e-98	4.10374e-98
100192502	30.813	100.076	1.64976	0	0
100192508	0.24	0.09	-1.38846	0.000116878	0.000282356
100192513	0.043	0.453	3.34851	2.4219e-13	3.69983e-13
100192522	53.49	24.163	-1.14708	2.57871e-263	4.57543e-264
100192540	0.816	0.346	-1.24912	1.36481e-09	2.43967e-09
100192547	24.516	69.1	1.4862	0	0
100192556	4.47	66.743	3.91991	0	0
100192564	11.023	21.246	1.06347	2.55356e-150	7.78118e-151
100192565	0.72	2.69	1.91698	2.00962e-35	1.77681e-35
100192570	2.306	0.426	-2.41231	9.93521e-35	8.88855e-35
100192597	5.113	12.183	1.33216	3.20784e-55	2.12597e-55
100192603	0.223	1.546	2.78591	2.93572e-31	2.80655e-31
100192609	3.023	0.916	-1.73671	3.05065e-37	2.61644e-37
100192610	0.146	26.783	8.61003	0	0
100192611	2.203	0.583	-1.941	1.35641e-25	1.45927e-25
100192643	8.19	3.743	-1.13399	1.64637e-47	1.21352e-47
100192656	0.463	1.623	1.42085	3.50047e-33	3.2183e-33
100192677	0.52	1.253	1.26633	1.01459e-09	1.80425e-09
100192682	0.08	6.266	6.31832	7.0353e-173	1.84868e-173
100192720	0.72	0.01	-7.23646	1.1715e-34	1.0494e-34
100192731	1.513	0.53	-1.5071	8.22664e-13	1.28327e-12
100192739	1.593	3.016	1.01766	1.33209e-34	1.19459e-34
100192745	3.71	8.423	1.16605	1.63199e-43	1.27389e-43
100192753	7.426	19.256	1.37111	1.48481e-106	6.0297e-107
100192755	28.36	420.373	3.85758	0	0
100192763	0.426	2.91	2.23627	7.67297e-68	4.36326e-68
100192788	2.606	8.586	1.71323	5.5728e-81	2.76094e-81
100192803	0	0.28	5.74082	2.74697e-08	5.2258e-08
100192810	0.293	2.33	3.04051	8.44937e-70	4.72452e-70
100192830	2.803	6.626	1.23073	2.5628e-60	1.59632e-60
100192834	14.48	5.996	-1.27542	1.08181e-201	2.45611e-202
100192836	13.84	31.413	1.17704	3.1796e-182	7.93001e-183
100192842	9.836	1.126	-3.09613	1.8413e-277	3.09218e-278
100192846	5.403	13.246	1.34963	8.38499e-77	4.35012e-77
100192853	1.873	0.03	-6.02073	1.55104e-46	1.15856e-46
100192854	2.29	5.27	1.28388	1.21853e-32	1.13036e-32
100192858	0.85	2.32	1.44502	2.03776e-41	1.64256e-41
100192860	0.433	5.073	3.54633	5.1893e-151	1.5711e-151
100192882	11.586	37.436	1.68447	0	0
100192892	1.703	6.436	1.93716	2.09737e-128	7.28027e-129
100192893	0.12	0.016	-3.43577	8.65182e-08	1.69391e-07
100192904	2.74	9.816	1.87387	1.4427e-101	6.05339e-102
100192906	4.273	15.743	2.12125	0	0
100192910	30.823	64.433	1.06768	0	0
100192912	20.933	53.683	1.39011	0	0
100192929	14.106	5.053	-1.39813	3.26142e-93	1.4581e-93
100192935	3.493	29.87	3.09138	5.05883e-301	7.81917e-302
100192939	0.5	1.596	1.71415	4.78111e-24	5.32528e-24
100192951	0.763	4.9	2.68153	5.17075e-101	2.18121e-101
100192955	8.876	3.803	-1.21635	1.88495e-66	1.0879e-66
100192956	11.28	22.11	1.00777	3.19825e-77	1.65205e-77
100192957	0.95	5.25	2.47534	1.79627e-71	9.86444e-72
100192961	4.686	13.78	1.53737	2.12514e-99	9.09471e-100
100192968	5.896	12.843	1.42673	6.38859e-107	2.58637e-107
100192970	2.896	13.033	2.05396	1.38275e-287	2.25818e-288
100192978	36.416	166.386	2.15229	0	0
100192984	0.103	0.01	-3.52596	0.000637017	0.00164557
100192993	0.793	3.57	2.17211	1.03296e-45	7.80741e-46
100192996	0.68	0.306	-1.11093	2.8505e-06	6.14328e-06
100193004	10.26	3.51	-1.35543	1.65112e-150	5.02159e-151
100193007	22.523	10.17	-1.16189	3.89718e-144	1.22908e-144
100193008	3.94	19.706	2.30917	5.4026e-252	1.00247e-252
100193015	0.456	1.123	1.2871	2.52859e-09	4.57148e-09
100193020	13.72	35.293	1.35619	6.41058e-182	1.60122e-182
100193025	0	0.066	4.3929	0.000385115	0.000974829
100193033	13.02	27.35	1.0916	1.25154e-119	4.61324e-120
100193037	1.163	0.366	-1.66443	3.53478e-11	5.90166e-11
100193045	0.833	0.306	-1.3044	4.36412e-09	7.99086e-09
100193053	0.416	0.153	-1.40533	0.00014028	0.000340957
100193068	0.273	1.116	2.0278	2.76106e-18	3.569e-18
100193075	2.423	8.416	1.77987	1.88827e-96	8.24615e-97
100193078	7.846	0	-9.8771	4.43045e-78	2.27581e-78
100193082	8.666	23.866	1.3356	4.48737e-142	1.42755e-142
100193083	3.3	28.393	3.09719	0	0
100193089	1.466	3.523	1.30016	3.67477e-34	3.32253e-34
100193097	19.776	42.393	1.10303	1.13518e-296	1.77586e-297
100193098	0.523	0.27	-1.03551	1.69579e-05	3.8524e-05
100193099	0.633	1.366	1.1106	1.28133e-12	2.01363e-12
100193105	1.78	8.49	2.29621	1.80957e-240	3.52051e-241
100193108	0.04	0.09	2.74082	6.47915e-05	0.000153609
100193109	0.636	0.16	-1.97982	8.72764e-14	1.30831e-13
100193115	1.546	3.683	1.37144	8.81423e-21	1.0639e-20
100193130	0.206	0.553	1.38719	1.21228e-05	2.72429e-05
100193133	0.083	0.23	1.49924	0.000841764	0.00219783
100193143	0.963	3.433	1.81848	1.92906e-22	2.23611e-22
100193149	0.46	0.1	-2.06653	1.53474e-08	2.88227e-08
100193168	4.293	8.75	1.0578	2.38646e-36	2.0766e-36
100193202	10.933	4.573	-1.25942	1.63216e-94	7.23174e-95
100193205	0	11.636	11.0048	2.73663e-148	8.4392e-149
100193221	2.86	10.06	1.85938	3.78011e-158	1.09344e-158
100193231	5.36	18.58	1.77729	6.15094e-176	1.58325e-176
100193241	0.113	26.323	7.93842	0	0
100193244	13.173	5.89	-1.16104	4.70729e-108	1.891e-108
100193249	1.293	8.05	2.70531	9.28569e-49	6.71326e-49
100193251	24.866	8.293	-1.49916	0	0
100193256	37.493	80.073	1.24104	0	0
100193257	24.473	11.76	-1.05345	1.87874e-118	6.99557e-119
100193259	0.286	6.68	4.80958	6.84832e-198	1.58049e-198
100193279	7.49	0.243	-4.92053	1.53977e-171	4.06725e-172
100193284	3.536	1.706	-1.04658	1.72519e-16	2.35979e-16
100193293	4.553	10.386	1.19129	1.29735e-77	6.68848e-78
100193296	0.103	0.273	1.44804	1.04889e-05	2.3469e-05
100193315	16.563	6.266	-1.50732	2.68718e-137	8.79373e-138
100193317	20.53	44.13	1.1307	0	0
100193341	0.776	0.193	-1.99833	1.22691e-22	1.41453e-22
100193349	19.553	7.27	-1.44249	5.12571e-55	3.40919e-55
100193369	1.803	0.76	-1.25498	3.53389e-07	7.17631e-07
100193382	0.066	35.166	8.49597	0	0
100193383	6.47	33.663	2.40083	0	0
100193386	0.143	1.983	3.74886	1.70439e-32	1.58723e-32
100193390	17.46	32.473	1.00976	2.02802e-118	7.55905e-119
100193401	31.216	5.373	-2.55052	0	0
100193407	0	0.246	6.14292	2.44896e-10	4.23658e-10
100193415	3.05	1.2	-1.34101	9.93766e-22	1.1707e-21
100193428	6.443	12.64	1.13237	2.87821e-105	1.17817e-105
100193460	4.59	14.276	1.64273	2.91387e-126	1.02601e-126
100193466	31.726	13.026	-1.30071	0	0
100193480	11.256	44.223	1.98557	9.07051e-298	1.41558e-298
100193492	0.603	0.253	-1.25295	2.12197e-05	4.85646e-05
100193495	1.936	4.1	1.21524	5.94681e-37	5.12787e-37
100193498	25.096	4.736	-2.41869	3.76991e-236	7.4144e-237
100193509	0.026	0.33	3.75264	4.08077e-07	8.32051e-07
100193523	8.556	2.113	-1.99645	1.86989e-72	1.01355e-72
100193525	0.306	2.02	2.72547	2.03917e-29	2.02334e-29
100193531	21.42	44	1.08969	5.45443e-155	1.60911e-155
100193536	0.41	0.01	-5.13621	1.74395e-10	3.00082e-10
100193546	4.35	0.74	-2.67381	9.59751e-130	3.29786e-130
100193561	0.883	0.38	-1.21854	4.86515e-07	9.96846e-07
100193579	0.126	0.413	1.74082	9.13747e-08	1.79105e-07
100193587	7.953	1.726	-2.19271	2.79601e-99	1.19763e-99
100193589	3.833	7.49	1.03263	5.86997e-43	4.6208e-43
100193595	0.086	0.326	1.82329	1.59385e-07	3.17193e-07
100193600	0.05	0.59	3.44378	1.65106e-12	2.60642e-12
100193602	0.033	0.583	4.26975	2.95116e-23	3.3442e-23
100193605	102.243	24.573	-2.10274	0	0
100193626	0.626	11.356	4.21887	0	0
100193646	6.856	1.383	-2.29267	1.13889e-99	4.86401e-100
100193647	33.313	3.45	-3.07951	0	0
100193649	1.976	4.533	1.11014	7.92068e-41	6.43998e-41
100193657	46.75	5.236	-3.12072	0	0
100193660	5.31	2.29	-1.22431	1.20527e-26	1.26685e-26
100193661	85.64	27.483	-1.65073	0	0
100193665	1.95	6.033	1.81383	9.08235e-97	3.95723e-97
100193687	0.493	1.24	1.39936	1.42296e-12	2.2403e-12
100193702	1.96	0.78	-1.43266	4.30769e-25	4.68063e-25
100193703	0.123	0.44	1.84601	1.02947e-07	2.02456e-07
100193704	60.366	18.48	-1.55808	0	0
100193705	37.296	102.033	1.43188	0	0
100193708	20.643	9.736	-1.0778	1.71678e-111	6.69282e-112
100193711	6.103	19.386	1.68866	4.90076e-193	1.15797e-193
100193721	0.636	0.256	-1.28892	5.2226e-11	8.78164e-11
100193723	0.99	0.163	-2.58679	9.05006e-18	1.18792e-17
100193724	0.513	4.283	2.96289	7.25881e-121	2.65569e-121
100193729	5.096	15.59	1.61296	5.55063e-163	1.55704e-163
100193734	0.153	0.813	2.38271	3.24566e-14	4.79765e-14
100193735	21.16	47.803	1.18491	4.09574e-231	8.24971e-232
100193741	3.796	1.483	-1.33502	1.2622e-33	1.15099e-33
100193743	60.796	20.04	-1.05218	0	0
100193750	0.196	0.046	-2.11716	3.83336e-05	8.95172e-05
100193751	28.31	9.906	-1.53362	8.40489e-244	1.61101e-244
100193757	4.95	0.416	-3.55547	1.33992e-147	4.14542e-148
100193765	11.95	29.573	1.43144	0	0
100193768	0	0.853	8.13314	1.83024e-31	1.74263e-31
100193770	15.943	71.96	2.17752	0	0
100193776	1.47	2.893	1.01147	7.66668e-16	1.07158e-15
100193793	0.796	4.75	2.56458	3.8784e-85	1.84879e-85
100193798	0.86	0.42	-1.06653	1.04743e-06	2.19128e-06
100193801	7.46	40.51	2.45037	0	0
100193808	1.343	4.92	1.8673	2.06192e-53	1.40208e-53
100193809	7.43	46.31	2.65252	0	0
100193817	0.19	0.453	1.26637	2.30379e-05	5.28686e-05
100193825	41.34	85.923	1.04591	0	0
100193828	52.886	24.786	-1.11106	1.62412e-252	3.00345e-253
100193829	4.45	1.723	-1.3658	2.15018e-25	2.32102e-25
100193843	0.27	1.373	2.35973	1.37829e-39	1.14181e-39
100193849	34.1	95.406	1.46851	0	0
100193852	0.45	1.456	1.67767	1.76055e-08	3.31492e-08
100193856	0.106	0.33	1.64396	0.000133756	0.000324549
100193857	0	0.286	6.14292	2.44896e-10	4.23658e-10
100193871	0.306	0.106	-1.49538	0.000284006	0.000710518
100193905	5.86	12.666	1.10908	6.73442e-25	7.34187e-25
100193906	0	0.103	4.74082	6.60689e-05	0.000156803
100193918	0.286	0.046	-2.48157	0.000532038	0.00136534
100193926	59.693	16.613	-1.8984	0	0
100193929	0.103	0.023	-3.12543	3.0234e-06	6.52536e-06
100193931	0	0.343	6.05116	7.94702e-10	1.40657e-09
100193934	98.363	43.186	-1.22049	0	0
100193937	0	0.12	5.93392	3.2729e-09	5.95559e-09
100193956	0.683	0.303	-1.19429	9.04029e-05	0.000216837
100193959	0	0.283	5.84036	9.45727e-09	1.75896e-08
100193979	0.196	0.403	1.07097	0.00018759	0.00046183
100193999	0.273	6.06	4.49044	3.6004e-62	2.19764e-62
100194001	0.503	2.696	2.43318	1.13628e-46	8.479e-47
100194008	0.236	0.656	1.48367	2.38434e-07	4.79364e-07
100194011	5.116	13.22	1.36614	3.37748e-128	1.17364e-128
100194022	2.23	5.69	1.37022	2.18057e-40	1.78438e-40
100194036	0	7.276	10.7323	1.39023e-128	4.81875e-129
100194041	0.026	0.17	2.59643	0.000190898	0.000470261
100194047	1.646	0.506	-1.52173	2.77299e-14	4.08857e-14
100194055	1.176	7.133	2.62287	5.64227e-103	2.34909e-103
100194061	1.356	0.473	-1.51823	2.08522e-15	2.9635e-15
100194069	3.793	8.473	1.15905	2.03506e-67	1.16182e-67
100194070	0.72	1.55	1.48788	1.71274e-24	1.88521e-24
100194073	14.093	3.29	-2.09226	1.49514e-238	2.92559e-239
100194075	3.086	5.716	1.2495	8.1901e-65	4.82516e-65
100194079	9.636	0	-11.0028	1.50914e-141	4.81983e-142
100194081	1.166	0.13	-3.13262	9.86976e-14	1.48285e-13
100194090	0.026	0.29	3.47779	2.5484e-08	4.83741e-08
100194091	1.243	4.573	1.91925	7.02154e-41	5.70015e-41
100194094	0.08	0.25	1.68082	0.000160653	0.000393387
100194106	8.343	3.31	-1.17471	1.94436e-53	1.32116e-53
100194107	5.013	17.926	1.84811	4.04346e-83	1.96486e-83
100194110	0.223	0	-5.59009	2.24512e-07	4.50758e-07
100194112	4.733	10.54	1.04986	2.25994e-73	1.21425e-73
100194125	2.19	0.44	-2.29464	5.55177e-34	5.02794e-34
100194135	12.766	0.02	-9.25638	5.57566e-289	9.03602e-290
100194142	24.656	7.22	-1.78841	7.0646e-293	1.12019e-293
100194163	0.816	0.406	-1.02471	0.000183289	0.000450739
100194164	5.296	1.003	-2.4231	5.37295e-76	2.81165e-76
100194181	0.19	1.94	3.34286	1.80381e-47	1.33114e-47
100194191	2.326	5.646	1.27677	3.54427e-38	2.9964e-38
100194193	2.723	0.026	-6.71007	6.43529e-120	2.36887e-120
100194200	10.836	3.09	-1.31674	1.91403e-71	1.05135e-71
100194210	24.853	52.11	1.07568	4.79759e-241	9.28572e-242
100194215	1.23	0.48	-1.30452	1.99921e-14	2.93419e-14
100194227	0.483	9.843	3.4993	1.79363e-273	3.05023e-274
100194230	8.106	3.283	-1.27185	1.95478e-45	1.48237e-45
100194234	0.356	3.193	3.16054	5.41569e-72	2.95108e-72
100194238	13.356	6.043	-1.16373	1.34541e-65	7.8508e-66
100194247	1.873	0.41	-2.21275	3.53894e-42	2.82607e-42
100194275	11.586	27.773	1.18456	1.54137e-153	4.59727e-154
100194292	0.013	0.243	4.2554	4.70221e-06	1.02756e-05
100194296	0.69	0	-8.31446	2.56806e-33	2.35816e-33
100194298	0.18	0.466	1.4929	1.89223e-09	3.40398e-09
100194299	0.616	0.263	-1.24145	2.44996e-14	3.60678e-14
100194317	9.83	31.753	1.71456	3.13666e-152	9.43375e-153
100194326	0	0.096	4.3929	0.000385115	0.000974829
100194336	9.113	27.396	1.5363	0	0
100194343	0.33	1.43	2.11338	9.35717e-18	1.22905e-17
100194353	0.116	0.356	1.64968	2.02601e-05	4.62738e-05
100194379	0.476	2.166	2.28461	5.62474e-56	3.68699e-56
100194380	0.006	0.143	4.3929	1.46986e-06	3.10663e-06
100194381	1.203	8.853	2.84036	9.33553e-39	7.82596e-39
100194382	0.066	0.553	3.1507	1.12056e-17	1.47674e-17
100194390	1.103	3.816	2.09312	2.80389e-47	2.07582e-47
100194394	49.496	19.08	-1.33147	6.55179e-268	1.14121e-268
100194395	2.31	9.136	1.97627	4.11599e-115	1.57118e-115
100194399	1.663	3.886	1.47805	1.94148e-32	1.80972e-32
100196928	0.083	0.633	2.87943	2.69003e-22	3.12729e-22
100216552	2.406	103.063	4.22267	0	0
100216559	0.203	1.99	3.27494	4.62633e-41	3.74645e-41
100216571	1.456	6.363	2.22465	6.00917e-145	1.88389e-145
100216584	24.143	49.18	1.033	2.71771e-172	7.16178e-173
100216587	1.303	0.22	-2.60051	2.91451e-22	3.39153e-22
100216597	1.193	3.48	1.53211	3.62454e-39	3.02304e-39
100216602	27.473	4.68	-2.54199	0	0
100216618	15.046	53.94	2.01798	0	0
100216625	2.756	5.756	1.0541	2.77569e-31	2.65218e-31
100216650	1.38	3.196	1.21914	1.80323e-18	2.31963e-18
100216654	5.03	15.706	1.64042	1.9242e-191	4.55859e-192
100216665	0.18	2.653	3.87477	8.99385e-180	2.26894e-180
100216669	1.513	3.286	1.11906	5.77183e-36	5.05271e-36
100216672	1.15	0.3	-1.91156	2.14404e-21	2.54479e-21
100216675	1.32	4.15	1.64953	3.98218e-42	3.18052e-42
100216689	0.733	0.23	-1.65149	1.644e-08	3.09198e-08
100216696	0.163	0.03	-2.48157	0.000532038	0.00136534
100216698	1.346	0.426	-1.63482	8.26521e-16	1.15678e-15
100216705	1.42	6.526	2.16295	1.84422e-78	9.43644e-79
100216707	6.236	13.173	1.08049	3.5798e-49	2.57287e-49
100216710	26.833	57.073	1.03791	0	0
100216716	33.573	14.083	-1.26149	5.12923e-222	1.0671e-222
100216730	6.276	12.136	1.47651	3.20179e-171	8.47745e-172
100216738	0.146	0.82	2.52272	1.78892e-47	1.31993e-47
100216740	4.953	14.87	1.57343	2.0705e-191	4.90776e-192
100216742	3.403	11.77	1.37521	4.99771e-150	1.52558e-150
100216745	1.61	0.013	-6.95528	8.54138e-57	5.53906e-57
100216746	0.083	0.22	1.3929	7.45024e-06	1.65098e-05
100216747	6.606	3.066	-1.14013	3.05346e-50	2.15986e-50
100216763	3.183	10.793	1.87178	6.77517e-81	3.36002e-81
100216770	2.963	1.2	-1.31589	1.20024e-16	1.63215e-16
100216773	145.603	34.096	-2.12888	0	0
100216778	6.516	0.696	-3.44325	6.11698e-227	1.24967e-227
100216782	1.98	8.303	2.06381	3.16209e-82	1.54882e-82
100216792	0.513	0.13	-1.98214	1.2467e-10	2.13196e-10
100216797	1.096	3.723	1.77074	3.03261e-48	2.21105e-48
100216807	5.053	0.23	-4.45704	4.6359e-304	7.067e-305
100216821	24.676	11.29	-1.13433	4.55685e-133	1.52937e-133
100216823	5.02	32.19	2.47802	0	0
100216826	4.273	10.766	1.26278	1.46671e-64	8.66853e-65
100216827	236.26	113.863	-1.06096	0	0
100216832	1.563	0.093	-4.02495	1.58428e-38	1.33186e-38
100216840	0.396	3.243	3.05376	7.94512e-68	4.51901e-68
100216844	0.57	1.01	1.18632	2.44332e-19	3.06457e-19
100216848	28.423	69.753	1.28571	0	0
100216852	0.313	2.936	3.19086	1.17071e-80	5.822e-81
100216856	1.883	8.276	2.33039	7.08368e-166	1.94991e-166
100216870	0.31	1.14	1.94676	1.3246e-12	2.08361e-12
100216878	0.106	0.386	2.08875	3.96635e-07	8.0788e-07
100216882	87.793	44.166	-1.06199	0	0
100216884	47.613	17.42	-1.4069	0	0
100216889	1.53	0.546	-1.5049	2.64542e-15	3.77156e-15
100216890	7.42	2.553	-1.54207	8.80408e-54	5.95694e-54
100216926	22.316	10.69	-1.0192	1.91944e-222	3.98607e-223
100216927	7.89	19.096	1.26087	1.67499e-98	7.20175e-99
100216931	6.873	19.82	1.48171	1.61041e-100	6.82348e-101
100216936	0.813	0.21	-1.99253	6.59028e-08	1.28065e-07
100216943	0.36	0.743	1.07433	2.65609e-05	6.13086e-05
100216948	73.73	16.163	-2.19049	0	0
100216954	2.983	6.58	1.30891	2.54203e-64	1.50874e-64
100216961	0.503	0.096	-2.41982	9.02116e-09	1.67593e-08
100216963	0.4	0.93	1.20356	8.15096e-06	1.81064e-05
100216986	6.23	15.766	1.30189	1.97736e-171	5.22561e-172
100216998	0.193	0.99	2.78785	2.27459e-44	1.75103e-44
100217005	0.226	0	-5.76697	4.14638e-08	7.96727e-08
100217008	0.013	21.566	10.3118	0	0
100217011	18.12	7.57	-1.23385	1.19614e-111	4.65568e-112
100217020	0.756	1.753	1.06991	9.36493e-24	1.05151e-23
100217021	43.923	15.383	-1.48499	0	0
100217024	0.29	0.813	1.50175	1.0021e-07	1.96898e-07
100217026	0.113	1.943	4.10339	1.78961e-61	1.10041e-61
100217029	0	0.713	7.16229	2.84781e-18	3.68363e-18
100217036	38.756	90.293	1.01478	0	0
100217037	0.076	0.363	2.2439	2.35078e-05	5.3991e-05
100217045	92.61	11.63	-2.96925	0	0
100217048	1.48	4.063	1.45882	2.97424e-28	3.0199e-28
100217052	5.57	2.646	-1.07458	8.86504e-25	9.69126e-25
100217054	0.666	1.183	1.08474	1.0513e-07	2.06842e-07
100217055	3.68	1.616	-1.26654	2.62726e-31	2.50839e-31
100217056	6.283	0.353	-4.0376	1.40831e-146	4.37991e-147
100217066	0.553	1.453	1.44592	2.07911e-14	3.05225e-14
100217086	0.27	0.693	1.36643	1.22167e-06	2.56619e-06
100217092	3.396	1.216	-1.56329	8.74207e-37	7.55785e-37
100217098	0.196	0	-4.76697	7.98223e-05	0.000190631
100217099	0.11	0.006	-4.15399	1.56851e-05	3.55384e-05
100217102	3.163	5.443	1.55168	1.79025e-111	6.98822e-112
100217105	0.056	0	-4.23646	0.000948436	0.00248927
100217110	21.023	42.666	1.02197	4.08017e-158	1.18075e-158
100217130	0	0.436	6.38006	8.60206e-12	1.39707e-11
100217163	0.703	0.206	-1.76168	5.70481e-08	1.10495e-07
100217165	7.973	1.043	-2.84603	2.21831e-142	7.04869e-143
100217179	0.81	0.386	-1.09895	8.68285e-12	1.41063e-11
100217183	9.856	34.96	1.82241	0	0
100217190	0.02	2.406	6.79145	1.09407e-53	7.41352e-54
100217196	3.183	11.436	1.86568	5.48064e-110	2.16675e-110
100217198	1.006	0.42	-1.24532	2.04742e-08	3.86531e-08
100217202	10.1	23.856	1.27926	2.08102e-189	4.98729e-190
100217205	0.08	0.276	1.79145	0.000245306	0.000609747
100217211	0.146	0	-4.38846	0.000506354	0.00129633
100217218	1.303	3.936	2.06115	1.98923e-52	1.3688e-52
100217235	0.093	2.836	4.96027	4.09615e-75	2.16499e-75
100217245	1.846	0.656	-1.51505	1.11243e-37	9.48117e-38
100217267	4.82	9.353	1.07572	1.90778e-52	1.31252e-52
100217284	2.046	8.046	1.98548	4.69377e-86	2.21577e-86
100217287	136.9	66.75	-1.06126	0	0
100217292	0.633	1.933	1.60783	1.79395e-19	2.24201e-19
100217298	6.613	33.05	2.30348	0	0
100217310	3.676	10.476	1.50062	1.95159e-90	8.90068e-91
100217312	0.126	0.803	2.65929	3.23445e-14	4.77947e-14
100217314	7.356	19.436	1.4145	3.97097e-153	1.18984e-153
100240690	21.97	0.66	-5.57672	0	0
100240695	65.776	213.906	1.65454	0	0
100271891	0.49	0.146	-1.74771	3.81443e-10	6.66359e-10
100272233	84.9	199.433	1.2138	0	0
100272235	3.476	1.66	-1.05703	1.05327e-11	1.71722e-11
100272240	9.863	0.313	-5.02932	1.16002e-200	2.64672e-201
100272246	14.206	31.69	1.1512	5.16523e-170	1.37923e-170
100272259	5.296	1.586	-1.72604	9.34653e-75	4.95524e-75
100272269	5.026	10.61	1.08741	2.10662e-46	1.57672e-46
100272288	0.996	0.14	-2.84264	5.9681e-24	6.66676e-24
100272297	5.82	0.776	-2.89316	1.16589e-100	4.93127e-101
100272298	0.036	5.676	5.91217	3.13509e-74	1.66918e-74
100272300	27.306	65.73	1.28976	5.40154e-307	8.18014e-308
100272301	4.736	12.856	1.49318	6.61693e-163	1.85698e-163
100272312	82.67	31.196	-1.44121	0	0
100272315	3.323	1.416	-1.13118	4.70605e-25	5.11642e-25
100272321	3.276	1.476	-1.17394	1.41685e-16	1.93094e-16
100272333	0.223	0.59	1.42607	1.61833e-09	2.90175e-09
100272340	8.8	19.776	1.16763	3.76879e-131	1.28136e-131
100272346	0.186	7.896	5.50558	0	0
100272348	0.573	1.3	1.18369	2.64593e-09	4.79255e-09
100272353	87.556	39.816	-1.15626	0	0
100272357	1.416	0.413	-1.74644	7.71146e-16	1.07793e-15
100272363	3.633	14.276	1.98188	2.28352e-151	6.89924e-152
100272378	1.943	5.856	1.38339	2.92891e-197	6.77778e-198
100272383	0.186	0.503	1.42701	1.24438e-08	2.32609e-08
100272406	0.276	2.67	3.55238	1.01947e-98	4.37945e-99
100272413	12.37	5.956	-1.00995	1.08242e-75	5.68186e-76
100272417	27.19	56.81	1.08244	4.95395e-217	1.0554e-217
100272424	33.726	17.14	-1.00435	6.54944e-178	1.67109e-178
100272442	23.026	47.333	1.03977	2.12833e-201	4.84006e-202
100272450	2.293	0.453	-2.37452	6.58218e-70	3.67636e-70
100272451	6.896	2.336	-1.56674	2.92813e-72	1.59118e-72
100272460	8.44	17.523	1.16046	1.30248e-179	3.28911e-180
100272472	0.036	10.436	7.91304	3.78526e-261	6.76351e-262
100272476	33.333	71.756	1.0995	0	0
100272479	1.746	0.59	-1.55592	6.97103e-13	1.08392e-12
100272480	9.733	30.846	1.66377	4.6011e-287	7.53137e-288
100272492	10.01	4.476	-1.18511	1.33821e-63	8.02278e-64
100272496	0.083	0.603	3.08322	1.06503e-13	1.60265e-13
100272498	0.283	0	-5.87389	1.36254e-08	2.55291e-08
100272503	3.44	6.416	1.01129	3.48814e-86	1.64576e-86
100272507	0.423	2.426	2.48367	1.08354e-23	1.21796e-23
100272514	0.01	16.826	10.4838	0	0
100272520	0.006	0.17	4.45703	8.24457e-07	1.71328e-06
100272522	8.736	3.923	-1.28099	4.30592e-90	1.97134e-90
100272525	0.853	0.33	-1.38846	5.76531e-14	8.59057e-14
100272536	7.416	0.843	-3.27369	5.00673e-175	1.29624e-175
100272542	7.8	3.22	-1.305	1.76257e-64	1.04303e-64
100272543	0.923	9.653	3.3834	3.34869e-193	7.90401e-194
100272553	207.203	83.623	-1.3083	0	0
100272555	16.193	89.276	2.46152	0	0
100272558	52.39	24.363	-1.09043	7.47936e-219	1.58127e-219
100272560	4.73	9.733	1.04895	3.6859e-61	2.27792e-61
100272566	6.656	2.943	-1.14239	5.60325e-44	4.34293e-44
100272572	0	0.093	4.17988	0.000950079	0.00249406
100272577	2.81	16.836	2.57753	1.92008e-243	3.68513e-244
100272587	3.98	1.713	-1.19844	1.59425e-17	2.11096e-17
100272592	0.346	0.126	-1.50002	5.92413e-05	0.000140059
100272594	2.746	5.73	1.29278	1.34071e-190	3.19299e-191
100272595	12.553	26.58	1.02936	1.90732e-153	5.69829e-154
100272615	1.87	4.143	1.20246	1.40533e-39	1.16456e-39
100272621	3.433	1.64	-1.07695	1.1624e-19	1.44561e-19
100272652	0.033	0.393	3.49418	8.08888e-13	1.26077e-12
100272659	0.186	0.716	1.90432	3.07289e-11	5.11667e-11
100272663	0.186	0.48	1.34064	2.50533e-05	5.76972e-05
100272664	274.503	57.843	-2.26455	0	0
100272665	1.32	4.596	1.84408	3.06555e-46	2.29865e-46
100272666	18.846	50.336	1.43561	0	0
100272671	14.536	22.903	1.07167	4.49486e-186	1.09463e-186
100272672	5.756	1.993	-1.52549	5.19627e-58	3.33211e-58
100272675	0.683	0.02	-5.06653	4.9172e-17	6.6129e-17
100272687	0.08	1.49	4.19817	3.74265e-38	3.16599e-38
100272690	0.063	0.3	2.29604	3.379e-06	7.31438e-06
100272692	0.603	0	-6.89942	3.85425e-15	5.52532e-15
100272693	3.753	8.62	1.21992	1.39272e-121	5.0745e-122
100272705	0.976	0.48	-1.01068	1.08956e-07	2.14628e-07
100272726	0.06	0.18	1.71108	0.000963068	0.0025302
100272729	2.376	4.73	1.00876	5.48067e-17	7.38027e-17
100272733	1.756	9.62	2.43423	4.67611e-209	1.02834e-209
100272736	10.633	27.893	1.41855	3.93828e-209	8.65592e-210
100272737	0	2.49	9.2822	3.10416e-59	1.96184e-59
100272739	0.113	28.063	7.93789	0	0
100272749	46.666	88.486	1.00362	0	0
100272752	1.276	3.206	1.34862	4.33006e-36	3.78408e-36
100272753	0.303	2.453	2.92525	3.01106e-57	1.94213e-57
100272756	13.31	5.823	-1.13198	2.50092e-89	1.1531e-89
100272785	9.866	4.093	-1.23765	4.10917e-66	2.38239e-66
100272786	12.26	1.17	-3.34753	2.66434e-262	4.74401e-263
100272790	11.596	57.133	2.30587	0	0
100272814	9.32	1.433	-2.70144	8.70848e-186	2.12513e-186
100272815	0.573	1.263	1.09428	7.87175e-09	1.45767e-08
100272836	144.03	30.603	-2.25793	0	0
100272837	0.046	0.223	2.2554	2.23849e-05	5.13113e-05
100272842	47.173	10.743	-2.04165	0	0
100272853	8.973	22.753	1.34431	6.68786e-88	3.12536e-88
100272856	22.393	3.333	-2.75335	0	0
100272858	0.65	0.293	-1.06653	1.34583e-05	3.03703e-05
100272863	34.613	15.42	-1.14118	5.78269e-129	1.99714e-129
100272868	0.296	0.026	-3.43577	8.65182e-08	1.69391e-07
100272870	5.51	1.8	-1.61032	1.90927e-37	1.63203e-37
100272872	7.01	14.64	1.35132	4.1261e-230	8.34693e-231
100272878	0.94	0.346	-1.51063	2.58332e-10	4.47482e-10
100272890	1100.29	2192.19	1.00507	0	0
100272901	17.766	7.08	-1.3329	3.79256e-131	1.28992e-131
100272902	0.73	5.97	3.0155	1.02063e-66	5.87782e-67
100272903	39.066	14.69	-1.41303	0	0
100272909	5.523	2.703	-1.0156	3.96184e-33	3.64595e-33
100272911	1.22	3.756	1.72128	6.91812e-66	4.02132e-66
100272913	145.036	66.673	-1.12099	0	0
100272915	62.26	12.433	-2.31716	0	0
100272916	0.103	0.006	-3.76697	0.000184692	0.00045442
100272924	0.12	0.683	2.51239	2.13166e-14	3.13018e-14
100272931	40.71	19.69	-1.0568	9.4179e-240	1.83813e-240
100272935	0.59	1.273	1.09948	1.30173e-09	2.32529e-09
100272937	11.416	1.946	-2.55827	1.83729e-232	3.68463e-233
100272939	3.713	8.573	1.20447	9.74057e-34	8.86533e-34
100272946	4.236	9.173	1.10614	1.44061e-74	7.65028e-75
100272947	20.613	54.086	1.39676	0	0
100272967	9	3.07	-1.54392	3.80742e-83	1.84921e-83
100272974	32.27	79.64	1.27981	0	0
100272976	21.636	9.396	-1.15744	4.06724e-142	1.29339e-142
100272982	1.77	0.806	-1.16131	3.37244e-10	5.87714e-10
100272992	5.153	1.62	-1.62148	4.96504e-38	4.20623e-38
100272993	0.16	0.5	1.65929	3.29302e-05	7.65411e-05
100272995	0.093	0	-4.76697	7.98223e-05	0.000190631
100273002	2.356	7.633	1.76264	3.9308e-55	2.61001e-55
100273006	0.58	0.046	-3.89942	7.38962e-14	1.10533e-13
100273014	3.3	11.23	1.87848	7.673e-224	1.58386e-224
100273015	7.833	20.006	1.34433	4.44088e-168	1.20467e-168
100273016	0.526	1.463	1.476	8.52294e-11	1.44663e-10
100273019	0.706	0.136	-2.23508	2.14943e-15	3.05584e-15
100273022	31.706	15.076	-1.08858	4.34685e-159	1.2476e-159
100273026	274.753	94.816	-1.53604	0	0
100273041	0.586	0.086	-2.6988	1.4409e-06	3.04289e-06
100273044	22.64	8.166	-1.46627	2.73611e-200	6.24958e-201
100273051	7.603	24.52	1.68107	1.33788e-275	2.25679e-276
100273052	5.58	2.533	-1.14039	3.51367e-27	3.65104e-27
100273056	0.46	0.133	-1.85795	3.46014e-06	7.49606e-06
100273063	0.36	0.093	-1.95962	2.99176e-07	6.0481e-07
100273072	27.516	56.55	1.03833	1.92191e-190	4.57956e-191
100273083	0.56	4	2.83084	7.77727e-83	3.78703e-83
100273092	102.596	51.233	-1.01612	0	0
100273094	59.283	22.286	-1.40536	0	0
100273102	17.183	37.366	1.51682	0	0
100273104	7.393	1.376	-2.44915	4.89005e-97	2.12573e-97
100273114	53.196	11.64	-2.24855	0	0
100273132	23.52	81.326	1.77675	0	0
100273137	58.526	119.616	1.03384	0	0
100273138	15.796	106.763	2.75012	0	0
100273144	4.376	10.62	1.29878	3.58056e-87	1.68131e-87
100273150	0	0.123	4.93166	2.10481e-05	4.81526e-05
100273153	0.096	0.31	1.74929	7.98861e-06	1.77348e-05
100273156	0.253	0.51	1.04251	0.000315257	0.000791539
100273162	3.096	8.94	1.49565	8.68335e-49	6.27454e-49
100273169	0.183	0.056	-1.65149	0.000300801	0.000753891
100273183	8.81	25.496	1.54879	1.56524e-118	5.82043e-119
100273184	79.73	341.07	2.12453	0	0
100273190	103.846	216.85	1.05364	0	0
100273192	0.19	0.416	1.12611	0.000719164	0.00186838
100273193	4.17	9.78	1.23662	1.9187e-79	9.68568e-80
100273194	3.146	1.23	-1.36609	8.77175e-16	1.22921e-15
100273195	3.93	0.61	-2.68802	9.18985e-75	4.87102e-75
100273198	71.463	143.43	1.00195	0	0
100273200	0.27	1.053	2.01526	5.83263e-15	8.41029e-15
100273206	92.633	39.24	-1.25519	0	0
100273207	3.18	0.64	-2.33614	1.67102e-47	1.2319e-47
100273212	4.426	10.146	1.20701	3.41038e-69	1.91759e-69
100273223	8.193	17.67	1.19322	2.48865e-166	6.82868e-167
100273230	2.01	4.87	1.27909	3.02252e-23	3.42544e-23
100273234	1.02	0.496	-1.02806	1.06916e-07	2.10463e-07
100273237	0.013	0.483	5.29102	3.16509e-11	5.27296e-11
100273238	0.006	0.08	3.3929	0.000936325	0.00245432
100273239	12.946	26.8	1.06496	3.16226e-191	7.50745e-192
100273244	55.41	134.273	1.2433	0	0
100273247	6.123	2.696	-1.1839	1.85337e-38	1.5604e-38
100273251	19.08	0.553	-5.09179	0	0
100273252	0.256	0.586	1.17225	0.00015113	0.000369256
100273254	0.66	0.303	-1.09895	0.000957093	0.0025133
100273263	75.783	161.38	1.08393	0	0
100273273	2.933	0.186	-3.96923	6.18368e-75	3.27376e-75
100273279	164.31	354.52	1.10044	0	0
100273281	0.26	0.75	1.52709	1.59145e-08	2.99057e-08
100273286	0.283	3.143	3.51174	6.80314e-42	5.44974e-42
100273291	1.696	0.286	-2.59957	7.19512e-30	7.06914e-30
100273295	31.506	13.323	-1.17749	2.83172e-119	1.04768e-119
100273302	0.296	0.79	1.41409	2.34056e-09	4.22804e-09
100273307	4.446	1.45	-1.62375	3.6726e-43	2.88279e-43
100273310	0.303	0.1	-1.60258	0.000465761	0.00118769
100273313	1.65	6.276	1.91861	1.76836e-48	1.28532e-48
100273323	9.63	19.923	1.24932	3.32778e-103	1.38174e-103
100273339	7.743	3.086	-1.32957	1.93043e-45	1.46342e-45
100273351	0.01	0.133	3.93347	4.89499e-05	0.000115104
100273364	0.193	0.783	2.0445	3.27926e-13	5.03662e-13
100273371	0.16	0.793	2.29336	3.36476e-11	5.61276e-11
100273374	0.08	0.643	3.03033	1.71143e-14	2.50712e-14
100273376	0.533	1.326	1.32393	2.52505e-07	5.08316e-07
100273383	10.073	0.606	-4.03817	4.0373e-261	7.2189e-262
100273384	22.283	8.356	-1.4234	1.77485e-80	8.85085e-81
100273385	28.63	72.596	1.31592	0	0
100273389	2.61	10.363	2.02738	4.34858e-89	2.0088e-89
100273396	20.39	7.586	-1.42858	6.37281e-187	1.5456e-187
100273399	12.56	55.233	1.78444	0	0
100273401	13.776	3.53	-1.99601	5.40762e-55	3.59805e-55
100273402	209.533	500.793	1.24607	0	0
100273406	0.093	10.166	6.80101	0	0
100273422	21.826	56.303	1.35049	0	0
100273425	0.023	2.146	6.48036	3.09306e-44	2.38807e-44
100273427	93.216	47.356	-1.41651	0	0
100273433	119.336	55.376	-1.11791	0	0
100273436	1.966	0.403	-2.19154	3.14253e-32	2.94184e-32
100273438	0.66	0.136	-2.28892	1.66072e-12	2.62229e-12
100273445	110.736	236.466	1.08443	0	0
100273454	0.353	1.933	2.44302	1.25066e-28	1.25908e-28
100273457	2.926	0.16	-4.19778	1.25495e-82	6.1249e-83
100273460	5.816	1.253	-2.07921	7.69477e-79	3.91992e-79
100273465	1.38	7.323	2.37042	4.53603e-102	1.89929e-102
100273469	1.016	2.456	1.50823	5.78323e-31	5.56202e-31
100273470	1.083	0.036	-4.76597	4.44204e-32	4.17556e-32
100273473	16.95	38.49	1.18213	1.1287e-257	2.04356e-258
100273474	26.033	87.333	1.74455	0	0
100273482	79.443	218.023	1.44462	0	0
100273483	0.21	1.126	2.37641	7.20915e-24	8.07471e-24
100273484	2.093	5.066	1.27855	7.63018e-39	6.38683e-39
100273512	0.276	0.053	-2.38846	1.7062e-06	3.61979e-06
100273516	0.696	4.376	2.68182	1.43336e-81	7.0637e-82
100273519	27.72	7.6	-1.8624	0	0
100273523	0.136	0.336	1.27742	2.42277e-05	5.57172e-05
100273528	0.743	0.27	-1.47419	6.37043e-11	1.07579e-10
100273542	4.1	2	-1.03781	7.78744e-24	8.72827e-24
100273547	10.773	4.45	-1.27922	8.55862e-110	3.38682e-110
100273550	3.176	18.573	2.53609	0	0
100273565	10.036	0.26	-4.97003	0	0
100273576	0.176	1.97	3.62105	1.12099e-65	6.53422e-66
100273580	3.296	0.223	-3.89435	1.38022e-46	1.0308e-46
100273582	0.47	1.27	1.41767	1.29481e-16	1.76285e-16
100273584	0.336	0.063	-2.39158	6.97701e-10	1.23175e-09
100273588	0.223	0.083	-1.41049	0.000639151	0.0016514
100273592	0.076	0.47	2.64242	5.4655e-14	8.13564e-14
100273614	4.6	9.793	1.08884	4.42001e-59	2.8023e-59
100273624	98.783	246.86	1.31651	0	0
100273626	0.303	1.3	2.10339	2.67163e-29	2.65557e-29
100273629	1.466	3.01	1.09439	1.18059e-23	1.32868e-23
100273654	3.206	10.46	1.68515	2.64665e-130	9.06457e-131
100273662	0.236	1.993	3.08596	1.1551e-56	7.50232e-57
100273668	6.756	16.86	1.29736	2.23403e-197	5.16418e-198
100273673	0.25	2.63	3.40192	4.23894e-60	2.65095e-60
100273675	0.02	0.81	5.19417	2.9528e-14	4.35885e-14
100273680	11.683	26.566	1.1832	5.05422e-101	2.13142e-101
100273681	0.006	0.286	5.21887	9.54958e-11	1.62566e-10
100273687	26.29	10.573	-1.32147	3.85278e-228	7.84216e-229
100273701	1.496	1.496	1.28649	9.22843e-26	9.88557e-26
100273703	0.953	0.186	-2.3264	1.27824e-13	1.92908e-13
100273704	0.043	0.6	3.82963	1.88276e-28	1.90226e-28
100273705	0.12	0.45	1.8987	1.13741e-09	2.02721e-09
100273706	6.18	3.05	-1.045	1.78163e-23	2.01113e-23
100273714	7.09	13.756	1.09229	3.16272e-139	1.02511e-139
100273716	2.486	5.643	1.5486	1.8315e-52	1.25935e-52
100273724	0.02	0.64	4.99956	5.59612e-17	7.53853e-17
100273728	3.53	10.303	1.54255	1.13546e-134	3.77962e-135
100273734	0.41	0.01	-5.52596	1.91161e-12	3.02562e-12
100273739	0.17	0.386	1.16613	0.000601276	0.00154994
100273741	0.03	0.146	2.27152	0.000631403	0.00163052
100273748	0.95	0.206	-2.17087	3.531e-17	4.72925e-17
100273752	57.586	172.94	1.59518	0	0
100273760	0.286	11.803	5.3506	0	0
100273764	23.043	6.23	-1.92478	7.61045e-230	1.54147e-230
100273778	33.2	1.47	-4.5071	0	0
100273781	1.66	0.663	-1.28334	2.0082e-16	2.75368e-16
100273784	0.793	2.446	1.44057	1.85135e-35	1.6348e-35
100273785	0.253	7.48	4.32372	6.09295e-176	1.56756e-176
100273801	0.02	0.163	3.10339	8.12492e-05	0.000194293
100273802	4.3	15.246	1.79767	7.82289e-138	2.5522e-138
100273828	0.323	6.536	4.63918	1.43575e-242	2.76274e-243
100273829	0.07	0.18	1.77477	1.49278e-05	3.37721e-05
100273841	0.163	14.83	6.38139	0	0
100273850	0.426	0.046	-3.06653	3.39821e-10	5.92289e-10
100273858	2.606	7.206	1.45212	1.54785e-81	7.62986e-82
100273874	2.82	5.55	1.03433	1.37603e-25	1.48055e-25
100273885	0.596	1.22	1.04111	9.6106e-08	1.88667e-07
100273892	1.65	0.566	-1.55298	3.7258e-23	4.23365e-23
100273900	0.1	0.343	1.62152	0.000544699	0.00139899
100273901	2.25	7.013	1.57086	1.22955e-53	8.33615e-54
100273902	4.85	1.353	-1.47246	1.32998e-78	6.79188e-79
100273904	0.19	0.783	2.07043	2.66826e-13	4.08451e-13
100273910	1.826	3.556	1.19617	7.69805e-44	5.97809e-44
100273913	6.346	2.02	-1.64936	4.07971e-57	2.63396e-57
100273914	0.126	0.406	1.68836	3.33716e-06	7.22173e-06
100273916	1.726	0.113	-3.94305	1.3599e-51	9.4425e-52
100273925	6.14	14.063	1.15773	6.30699e-108	2.536e-108
100273927	4.283	0.066	-6.13262	3.00557e-130	1.03013e-130
100273930	0.596	1.54	1.38498	1.28004e-15	1.80544e-15
100273940	5.27	1.283	-2.04413	5.3458e-65	3.14478e-65
100273944	1.583	5.163	1.71435	9.28712e-49	6.71545e-49
100273946	1.97	0.766	-1.36506	3.79581e-15	5.43918e-15
100273951	0.036	0.21	2.45703	8.01108e-05	0.00019137
100273961	5.41	1.74	-1.6573	1.62088e-63	9.73771e-64
100273965	80.656	23.896	-1.73818	0	0
100273967	1.34	0.55	-1.35032	2.28205e-22	2.64929e-22
100273969	1.81	0.196	-3.23646	2.58218e-54	1.73648e-54
100273972	4.22	9.496	1.16528	7.8971e-73	4.25982e-73
100273998	0.6	1.22	1.03709	1.34678e-09	2.40661e-09
100274005	19.713	41.893	1.09375	0	0
100274022	3.093	0.736	-2.11812	9.31297e-25	1.01856e-24
100274023	2.23	7.216	1.69371	2.03186e-81	1.00183e-81
100274033	9.44	3.97	-1.20279	5.02103e-78	2.5798e-78
100274036	4.323	1.38	-1.66912	9.92594e-50	7.07072e-50
100274039	0.683	1.916	1.48316	1.9717e-15	2.79798e-15
100274059	3.08	0.426	-2.5312	9.61623e-61	5.96334e-61
100274062	5.226	19.906	1.92545	0	0
100274065	0.053	1.913	5.15487	7.30466e-112	2.83949e-112
100274072	17.653	4.636	-1.90239	2.86581e-193	6.76069e-194
100274075	0.11	0	-4.65149	0.000147089	0.000358887
100274079	2.42	0.91	-1.42472	7.413e-30	7.28507e-30
100274091	6.943	15.606	1.15364	1.47301e-80	7.3401e-81
100274098	0.126	0.016	-2.87389	0.00046755	0.00119272
100274099	0.846	2.13	1.40127	5.78909e-22	6.78435e-22
100274121	1.43	0.32	-2.16086	1.64735e-20	2.00445e-20
100274128	28.026	12.97	-1.10994	2.01773e-178	5.1306e-179
100274132	4.843	13.883	1.33703	5.56012e-77	2.87833e-77
100274141	1.716	7.68	2.13687	2.02142e-74	1.07447e-74
100274151	1.386	8.89	2.62141	5.65147e-172	1.49141e-172
100274155	0.626	0.19	-1.69658	2.1454e-07	4.30253e-07
100274156	1.213	3.486	1.53279	1.54606e-44	1.18788e-44
100274175	0.803	0.13	-2.73682	9.54107e-27	1.00071e-26
100274185	28.43	10.983	-1.3699	1.17687e-191	2.78662e-192
100274196	5.61	11.65	1.07196	4.30708e-49	3.10204e-49
100274202	0.433	0.13	-1.70125	6.76454e-07	1.39692e-06
100274203	0.476	1.39	1.57983	1.78298e-12	2.81846e-12
100274204	16.54	37.543	1.17007	2.65382e-245	5.05687e-246
100274223	43.816	21.866	-1.03899	3.89175e-272	6.65231e-273
100274225	17.61	6.82	-1.34104	1.8819e-143	5.94684e-144
100274244	46.9	107.366	1.16712	0	0
100274255	0.006	0.46	6.81831	3.01411e-28	3.06114e-28
100274259	17.61	2.483	-2.861	1.04106e-290	1.67415e-291
100274266	73.15	27.096	-1.38191	0	0
100274288	12.063	27.35	1.20794	1.92912e-212	4.18696e-213
100274298	468.016	202.29	-1.22864	0	0
100274299	0	0.383	6.57732	3.65041e-13	5.61762e-13
100274314	0.61	2.13	1.54407	6.72436e-41	5.45637e-41
100274319	0.116	0.006	-4.06653	2.89206e-05	6.69758e-05
100274322	67.8	4.853	-3.76777	0	0
100274325	69.556	23.923	-1.55319	0	0
100274336	0.206	0.023	-3.15399	6.65497e-08	1.29355e-07
100274337	5.74	11.573	1.10883	8.14013e-90	3.73588e-90
100274339	2.803	10.97	1.95809	7.7844e-125	2.7692e-125
100274353	93.373	32.466	-1.5218	0	0
100274355	13.903	40.483	1.54533	0	0
100274358	2.446	9.78	2.13166	0	0
100274361	104.41	223.736	1.09415	0	0
100274363	243.893	105.61	-1.20704	0	0
100274364	30.416	12.166	-1.3447	1.51229e-245	2.87602e-246
100274379	12.27	28.413	1.21478	2.3055e-170	6.13889e-171
100274380	2.34	5.113	1.1094	3.69384e-30	3.61348e-30
100274385	1.756	5.433	1.63983	3.13485e-68	1.77637e-68
100274388	1.48	3.733	1.3644	4.44518e-27	4.63007e-27
100274413	6.816	15.936	1.20086	4.11182e-169	1.10462e-169
100274415	55.673	26.956	-1.03957	4.98221e-307	7.53888e-308
100274419	0.016	0.44	4.81611	5.00017e-15	7.19556e-15
100274423	19.536	6.333	-1.63644	9.88956e-139	3.21286e-139
100274427	0.05	0.253	2.36643	3.30516e-05	7.68315e-05
100274430	11.546	5.676	-1.03159	1.2736e-79	6.41805e-80
100274452	6.683	16.803	1.35226	6.69801e-129	2.3141e-129
100274456	5.67	13.5	1.25944	7.98158e-142	2.54413e-142
100274457	1.67	3.483	1.05662	3.00634e-19	3.78464e-19
100274469	118.896	286.47	1.28648	0	0
100274476	0.48	1.176	1.35923	1.83606e-12	2.90375e-12
100274480	328.47	161.013	-1.05571	0	0
100274484	0.056	0.713	3.70606	8.90337e-18	1.16833e-17
100274492	1.276	0.433	-1.54913	3.66719e-17	4.91488e-17
100274499	4.086	0.71	-2.53153	1.13462e-75	5.96009e-76
100274507	14.873	34.663	1.2845	1.32452e-190	3.15278e-191
100274513	5.883	2.31	-1.33924	2.67363e-25	2.89074e-25
100274514	11.78	23.886	1.03191	4.98887e-137	1.63509e-137
100274517	1.376	13.353	3.17188	0	0
100274519	2.873	7.936	1.4585	5.1307e-82	2.52075e-82
100274520	9.953	4.636	-1.08568	4.39319e-64	2.61677e-64
100274521	10.513	35.663	1.76333	0	0
100274523	3.91	12.636	1.69527	1.95471e-146	6.0841e-147
100274527	6.93	3.026	-1.23238	1.27053e-48	9.20932e-49
100274532	50.736	148.063	1.54097	0	0
100274541	29.953	11.053	-1.06238	6.72012e-132	2.27219e-132
100274542	23.78	49.003	1.04363	9.75899e-112	3.79599e-112
100274568	0.61	0.216	-1.48157	9.45192e-06	2.10956e-05
100274569	49.733	89.566	1.02642	0	0
100274575	5.673	0.906	-2.69068	1.22494e-109	4.85041e-110
100274595	8.646	19.33	1.14281	5.49012e-158	1.59014e-158
100274601	9.926	0.463	-4.42002	2.67385e-241	5.1652e-242
100274608	0.036	0.75	4.28329	1.23288e-34	1.10484e-34
100274643	1.003	1.996	1.03033	1.27904e-10	2.18822e-10
100274648	162.156	48.08	-1.75389	0	0
100274649	0.033	0.466	3.79145	1.46683e-07	2.91327e-07
100274657	0.176	0.596	1.76997	0.000620511	0.00160122
100274666	0.96	2.22	1.21046	1.81758e-07	3.63216e-07
100274682	0.92	0	-8.19715	3.20211e-31	3.06283e-31
100274709	0.643	0	-7.36611	1.19615e-19	1.48802e-19
100274732	2.84	0.973	-1.55219	2.43519e-11	4.03567e-11
100274736	0.343	0.02	-4.0142	1.84728e-08	3.48076e-08
100274741	0.013	0.68	5.84036	1.14531e-15	1.61354e-15
100274742	0.276	0.023	-3.49972	0.000321857	0.000809035
100274755	0.113	0.31	1.44265	0.000623882	0.00161047
100274767	1.433	3.656	1.34155	8.04817e-10	1.42468e-09
100274771	52.806	22.76	-1.23502	6.02306e-255	1.09953e-255
100274783	0	0.116	4.84036	3.69392e-05	8.61733e-05
100274798	0.576	1.423	1.29604	9.30435e-07	1.94048e-06
100274804	0	0.12	4.2554	0.000698793	0.0018131
100274836	32.08	7.626	-2.07497	1.22302e-193	2.88062e-194
100274839	1.313	5.313	1.64708	1.002e-57	6.43786e-58
100274850	0.183	0.81	2.15586	1.00734e-09	1.7911e-09
100274853	0.416	0.006	-5.84789	4.09509e-15	5.87826e-15
100274857	3.496	11.026	1.65445	1.03967e-161	2.93721e-162
100274864	0.14	0.006	-4.52596	7.47376e-07	1.54824e-06
100274866	63.246	166.256	1.382	0	0
100274874	18.966	7.036	-1.4049	2.46589e-190	5.88194e-191
100274878	2.833	0.556	-2.34844	7.14224e-50	5.08061e-50
100274886	6.856	14.336	1.04024	5.15984e-94	2.29781e-94
100274899	5.593	0	-10.6534	6.94783e-118	2.60268e-118
100274909	0.146	2.323	4.00263	8.44286e-50	6.01109e-50
100274910	6.12	1.133	-2.35794	4.85402e-57	3.13629e-57
100274929	6.293	18.94	1.5695	2.1636e-102	9.03221e-103
100274938	4.59	0.246	-4.21443	8.82791e-45	6.75403e-45
100274943	2.76	5.813	1.08151	4.84859e-30	4.7528e-30
100274944	1.006	2.39	1.23603	2.90756e-11	4.83558e-11
100274961	0.683	0.276	-1.33332	1.94051e-06	4.12828e-06
100274968	11.26	2.636	-2.10011	4.37799e-66	2.53934e-66
100274970	0.45	0.12	-1.89422	9.178e-06	2.0475e-05
100274973	1.17	3.98	1.75372	1.27919e-54	8.56244e-55
100274974	218.863	69.886	-1.66424	0	0
100274982	12.673	36.503	1.5195	6.61217e-123	2.38772e-123
100274990	4.616	0.02	-7.39745	1.96992e-291	3.15557e-292
100274999	4.59	10.746	1.38795	4.52817e-121	1.65383e-121
100275026	1.823	0.14	-3.70279	3.16308e-42	2.52434e-42
100275036	23.643	63.246	1.43783	0	0
100275046	0.023	0.66	4.79145	2.64357e-08	5.02347e-08
100275047	0.68	2.89	2.02993	8.87751e-23	1.01874e-22
100275063	0.226	0	-5.59009	2.24512e-07	4.50758e-07
100275076	2.07	8.57	2.10486	9.84515e-109	3.92668e-109
100275091	2.576	0.353	-2.90607	2.7963e-24	3.0978e-24
100275093	0.216	0	-4.23646	0.000948436	0.00248927
100275098	0.883	0.253	-1.8035	2.00747e-07	4.01939e-07
100275099	0.06	4.02	5.99987	1.07002e-119	3.94283e-120
100275104	0.13	0.526	2.00386	2.70677e-08	5.14594e-08
100275112	1.726	5.946	1.7754	7.06453e-35	6.29999e-35
100275119	0.416	0.11	-1.88965	2.17006e-06	4.63561e-06
100275127	0.08	0	-4.23646	0.000948436	0.00248927
100275133	1.16	0.013	-6.29176	4.19149e-20	5.14881e-20
100275136	0.256	2.013	2.94544	3.63629e-21	4.34004e-21
100275143	0.716	1.81	1.29604	9.45825e-05	0.00022717
100275145	96.24	17.77	-2.45206	0	0
100275153	0.033	0.436	3.68836	4.6562e-07	9.52695e-07
100275154	8.326	24.906	1.57553	1.70944e-75	8.99245e-76
100275155	10.363	33.056	1.67385	7.6166e-92	3.4347e-92
100275156	0.536	3.533	2.74082	1.07759e-24	1.18018e-24
100275172	7451.09	2068.52	-1.85825	0	0
100275179	7.953	0	-8.37031	2.31299e-34	2.08319e-34
100275181	2.323	7.326	1.63225	1.97307e-35	1.74376e-35
100275194	51.993	9.08	-1.85742	0	0
100275201	8.28	2.523	-1.73231	1.80154e-24	1.98384e-24
100275204	3.883	0.69	-2.4592	2.12647e-157	6.18562e-158
100275205	0.593	0.026	-4.23646	8.21711e-10	1.45489e-09
100275216	9.31	2.586	-1.90347	1.15544e-48	8.36649e-49
100275224	2.976	0.976	-1.61979	1.15239e-12	1.80812e-12
100275235	0.526	0.103	-2.31134	1.36576e-10	2.33949e-10
100275238	0.796	1.933	1.29875	3.33744e-10	5.81406e-10
100275241	0.46	2.016	2.20387	1.33913e-33	1.22181e-33
100275246	2.646	5.846	1.13578	7.15072e-21	8.60701e-21
100275253	0.23	0.036	-2.76697	6.70787e-06	1.48144e-05
100275279	0.143	2.253	4.02093	9.46625e-23	1.08713e-22
100275283	19.483	41.586	1.08808	6.76884e-96	2.96952e-96
100275286	5.776	59.116	3.34243	0	0
100275289	2.266	0	-8.32505	1.63684e-33	1.49672e-33
100275291	5.673	14.8	1.36801	1.63225e-169	4.36864e-170
100275295	0.22	0.66	1.59643	0.000123433	0.000298885
100275307	56.716	219.01	2.11672	0	0
100275309	81.933	19.543	-2.07137	0	0
100275311	3.09	8.826	1.61964	2.14651e-105	8.78118e-106
100275319	1.51	5.95	1.94953	1.3422e-28	1.35274e-28
100275341	1.23	0.05	-4.65816	6.98669e-52	4.83291e-52
100275352	40.483	15.963	-1.36479	6.66202e-176	1.71563e-176
100275369	15.943	5.706	-1.47996	9.40261e-211	2.05484e-211
100275371	0.223	0	-5.15399	7.24455e-06	1.60422e-05
100275374	12.87	3.56	-1.99601	3.67511e-161	1.04287e-161
100275378	0	15.45	11.3365	3.63545e-176	9.34402e-177
100275380	1.11	0.02	-5.92451	9.00942e-30	8.8787e-30
100275397	22.61	6.076	-1.90303	3.53505e-174	9.21406e-175
100275398	5.983	1.583	-1.94896	1.2684e-45	9.59963e-46
100275404	8.38	26.643	1.68119	0	0
100275408	0.22	0.93	2.059	6.35532e-07	1.31028e-06
100275410	11.816	24.713	1.04869	5.9091e-75	3.12691e-75
100275411	0.706	0	-6.84789	1.0357e-14	1.50596e-14
100275412	0.21	1.096	2.14154	2.47944e-20	3.02838e-20
100275415	4.376	1.473	-1.59956	7.85332e-64	4.69544e-64
100275424	2.7	0.076	-5.12336	2.1521e-112	8.3415e-113
100275437	217.746	50.07	-2.15984	0	0
100275439	14.833	0.243	-6.14548	9.90334e-164	2.76691e-164
100275443	11.94	4.416	-1.42525	2.31448e-58	1.47809e-58
100275447	6.513	21.633	1.72536	2.8663e-79	1.45086e-79
100275451	0.523	2.173	2.11404	8.92946e-17	1.20902e-16
100275455	0.786	6.65	3.06976	3.183e-82	1.55946e-82
100275456	0.133	1.666	3.56818	2.42111e-46	1.81402e-46
100275459	6.046	16.493	1.58339	6.39312e-136	2.1153e-136
100275460	8.053	16.716	1.06216	8.42206e-106	3.43592e-106
100275461	0.176	0.493	1.51843	3.81832e-05	8.91564e-05
100275468	4.486	2.253	-1.00071	2.88582e-17	3.85468e-17
100275469	17.24	4.543	-1.92766	7.40334e-177	1.89452e-177
100275470	3.2	7.106	1.13537	1.19571e-25	1.2837e-25
100275474	11.88	28.59	1.24024	1.5082e-163	4.21566e-164
100275480	2.09	12.496	2.57867	1.03002e-113	3.9589e-114
100275482	67.263	32.45	-1.05615	6.46013e-219	1.36498e-219
100275498	1.003	0.416	-1.27165	1.9055e-06	4.05165e-06
100275500	0.066	0.326	2.60903	4.85503e-18	6.31939e-18
100275502	15.716	5.243	-1.62261	5.88422e-89	2.72039e-89
100275503	5.203	2.15	-1.27858	4.9673e-33	4.57993e-33
100275508	7.48	0	-10.2587	1.07321e-95	4.71762e-96
100275527	10.62	31.523	1.54598	2.32914e-171	6.16108e-172
100275533	8.816	0.186	-3.37071	2.53816e-171	6.71715e-172
100275534	0.29	0.066	-2.06653	0.000529531	0.00135818
100275539	25.13	52.343	1.06143	0	0
100275543	24.946	58.243	1.18433	0	0
100275553	1.28	0.33	-1.72213	2.73629e-25	2.96054e-25
100275568	2.61	8.78	1.74406	2.5572e-115	9.74234e-116
100275577	5.246	2.01	-1.37735	8.57225e-63	5.18527e-63
100275607	0.923	1.7	1.13224	5.06034e-19	6.40642e-19
100275615	1.58	0.613	-1.38244	5.50301e-17	7.41105e-17
100275619	0.276	0.12	-1.37139	0.000206927	0.000510885
100275626	1.323	3.39	1.31198	7.86262e-10	1.39134e-09
100275633	0.196	6.55	5.02181	7.7152e-250	1.44507e-250
100275634	30.326	7.233	-2.07426	0	0
100275638	1.726	6.45	1.9531	3.92787e-31	3.76634e-31
100275642	5.046	0.016	-8.29058	7.58645e-64	4.53493e-64
100275651	4.493	16.15	1.82687	1.41866e-119	5.23284e-120
100275655	1.953	24.393	3.63673	1.75623e-295	2.76059e-296
100275674	11.473	139.086	3.57006	0	0
100275683	14.74	6.073	-1.28055	5.36433e-124	1.92035e-124
100275684	27.573	10.173	-1.46169	7.90115e-172	2.08608e-172
100275689	4.816	14.87	1.58866	8.50273e-278	1.42471e-278
100275692	2.96	1.173	-1.34439	1.78408e-18	2.29478e-18
100275697	157.21	94.913	-1.00262	0	0
100275711	0.043	0.246	2.44443	2.63672e-09	4.77488e-09
100275717	4.886	0	-9.73187	3.16558e-72	1.72062e-72
100275733	0.043	0.246	2.57732	2.79525e-05	6.46428e-05
100275752	0.203	0.06	-1.70396	0.000347036	0.000874841
100275754	4.146	17.53	2.08196	1.1759e-55	7.75207e-56
100275758	0.743	72.83	6.64062	0	0
100275767	1.47	0.196	-2.90649	2.32473e-31	2.21664e-31
100275769	1.743	0.57	-1.63844	8.29759e-11	1.40817e-10
100275771	6.626	1.04	-2.67692	4.06129e-71	2.23842e-71
100275794	0.323	1.233	1.91804	7.89879e-20	9.7818e-20
100275797	4.6	9.36	1.03233	7.33096e-37	6.32965e-37
100275801	55.45	125.386	1.15732	0	0
100275810	10.743	32.396	1.69331	6.1023e-236	1.20168e-236
100275815	0.133	30.47	7.84783	0	0
100275826	1.416	0.35	-2.02806	6.5016e-10	1.14627e-09
100275827	0.506	3.57	2.99956	1.32512e-99	5.66766e-100
100275846	0.116	19.1	7.32235	8.99017e-183	2.23431e-183
100275858	0.036	13.016	8.49571	3.59255e-148	1.10832e-148
100275868	4.31	36.4	3.52238	0	0
100275872	0.253	1.563	2.63391	1.20157e-16	1.63425e-16
100275876	0.493	0.07	-2.82142	3.80023e-06	8.25232e-06
100275878	50.996	231.39	2.16629	0	0
100275892	48.026	11.47	-2.10436	2.26034e-270	3.89192e-271
100275900	0.926	3.9	2.059	3.94613e-17	5.29316e-17
100275906	0.306	0	-5.23646	4.02158e-06	8.74968e-06
100275909	1.016	0	-6.14206	5.98754e-10	1.05444e-09
100275925	86.696	37.533	-1.23721	0	0
100275928	0.206	0	-4.40709	0.000467154	0.00119154
100275937	0.073	1.183	4.30851	1.57333e-19	1.96354e-19
100275961	3.02	11.996	1.98812	6.66468e-145	2.09106e-145
100276002	25.946	10.16	-1.38244	2.97443e-62	1.81332e-62
100276015	0.476	0.12	-1.97342	5.93648e-05	0.000140373
100276026	40.046	87.26	1.11944	0	0
100276051	31.036	13.503	-1.20678	9.2842e-78	4.77834e-78
100276055	1.3	30.646	4.54731	0	0
100276059	2.526	1.18	-1.08445	7.63066e-09	1.41198e-08
100276064	0.403	0	-6.24883	1.49647e-10	2.56713e-10
100276102	0.1	0.27	1.88766	0.000100032	0.000240634
100276124	18.696	2.993	-2.69272	2.93293e-196	6.80907e-197
100276127	6.466	11.053	1.01654	6.63387e-68	3.76988e-68
100276137	1.076	2.413	1.11279	4.08113e-05	9.5446e-05
100276153	1.633	9.736	2.57052	2.61467e-60	1.62896e-60
100276159	0.2	0.853	2.07097	1.57168e-06	3.32753e-06
100276188	38.8	3.266	-3.6249	0	0
100276191	126.576	18.046	-2.82928	0	0
100276205	1.04	0.336	-1.59199	2.88481e-09	5.23858e-09
100276217	4.966	0.03	-7.31856	9.3434e-140	3.02024e-140
100276225	15.32	86.65	2.49911	0	0
100276236	2.35	0.423	-2.46183	1.45491e-18	1.86665e-18
100276243	0.64	0.18	-1.81655	2.74529e-05	6.34532e-05
100276245	0.45	0.083	-2.41703	9.65972e-09	1.79746e-08
100276287	1.16	3.103	1.42767	3.78441e-31	3.62689e-31
100276292	3.473	1.483	-1.2288	9.88115e-17	1.33949e-16
100276306	0.303	3.21	3.42379	6.43611e-45	4.91286e-45
100276320	0.373	0.073	-2.28892	2.33306e-05	5.35666e-05
100276327	0.693	0.11	-2.68124	2.73852e-09	4.96779e-09
100276332	6.613	1.846	-1.8035	2.47634e-48	1.803e-48
100276342	3.386	17.42	2.40421	0	0
100276348	18.35	5.356	-1.83755	1.2267e-117	4.60292e-118
100276358	2.54	0.01	-7.88031	1.87632e-50	1.32252e-50
100276361	89.106	43.44	-1.03609	1.32137e-200	3.01651e-201
100276362	0.49	0.01	-5.73896	3.75785e-14	5.56837e-14
100276366	42.726	274.833	2.67772	0	0
100276367	0.473	0.136	-1.7728	1.78246e-07	3.55928e-07
100276373	17.713	7.436	-1.25536	3.64091e-125	1.29202e-125
100276391	0.676	1.356	1.01461	2.27016e-13	3.46292e-13
100276392	3.253	0.04	-6.07856	3.02319e-79	1.53065e-79
100276413	11.863	5.853	-1.02122	9.61914e-74	5.14905e-74
100276416	3.793	1.006	-1.39258	2.6054e-24	2.88306e-24
100276421	3.433	0.566	-2.5855	2.69718e-70	1.49838e-70
100276430	60.51	136.076	1.15171	0	0
100276444	12.026	0.02	-9.34103	4.5741e-115	1.74663e-115
100276461	10.343	2.29	-2.01927	1.37809e-187	3.33369e-188
100276472	5.953	12.846	1.14165	1.25501e-44	9.62842e-45
100276499	1.443	0.66	-1.07452	1.49161e-09	2.67061e-09
100276501	11.436	49.306	2.19556	0	0
100276512	0.156	0	-4.87389	4.34413e-05	0.000101852
100276522	1.49	0.68	-1.12756	1.26033e-09	2.25023e-09
100276523	1.483	15.32	3.38369	3.579e-199	8.21509e-200
100276535	151.01	329.89	1.09322	0	0
100276538	18.786	0	-12.0156	1.74387e-238	3.41447e-239
100276553	0.636	2.126	2.52577	6.53617e-82	3.21536e-82
100276584	3.573	1.586	-1.17221	4.99743e-15	7.191e-15
100276598	5.603	2.476	-1.25929	3.8867e-57	2.50837e-57
100276621	1.11	5.1	2.1814	2.44722e-34	2.20561e-34
100276629	2.773	0.026	-6.82808	1.58366e-52	1.08755e-52
100276635	7.456	3.643	-1.03482	1.18045e-21	1.39297e-21
100276641	163.206	353.046	1.16574	0	0
100276653	24.843	67.3	1.38425	0	0
100276674	0.236	0.02	-3.65149	0.000342826	0.000863928
100276676	1.21	0.136	-3.14182	2.42039e-12	3.84298e-12
100276691	1.113	2.863	1.36801	4.27364e-18	5.55677e-18
100276736	0.323	0.01	-5.11093	1.07632e-09	1.91605e-09
100276750	1.253	0.246	-2.35604	2.09635e-13	3.1928e-13
100276753	4.753	0	-10.6908	3.16131e-120	1.16093e-120
100276755	13.896	29.506	1.08983	6.31407e-115	2.4134e-115
100276757	0.363	2.366	2.71919	1.76621e-50	1.24381e-50
100276762	1.786	0	-6.98157	7.52176e-16	1.05094e-15
100276802	24.116	0.066	-7.86292	0	0
100276821	26.976	10.323	-1.38354	2.45249e-131	8.33217e-132
100276826	33.6	13.483	-1.18424	2.34815e-270	4.04604e-271
100276827	0.406	1.386	1.78323	1.99602e-15	2.833e-15
100276833	13.43	3.61	-1.89058	3.14742e-49	2.25896e-49
100276845	0.566	0.223	-1.5071	6.30539e-06	1.38988e-05
100276852	0.69	1.98	1.26962	7.92224e-13	1.2346e-12
100276870	4.453	0.016	-8.14696	5.91941e-60	3.70706e-60
100276888	0.32	4.476	3.78035	9.2283e-53	6.31777e-53
100276891	15.92	38.693	1.2745	2.31879e-141	7.42014e-142
100276897	2.016	0.083	-4.63942	2.85196e-29	2.83624e-29
100276902	1.026	6.923	2.75547	7.85299e-61	4.86499e-61
100276904	17.243	0	-10.8986	4.70248e-134	1.5706e-134
100276935	1.086	2.74	1.34559	5.43018e-21	6.51164e-21
100276941	0.363	2.013	2.47779	8.29899e-16	1.16172e-15
100276951	15.203	88.883	2.5525	0	0
100276953	2.053	0.833	-1.2471	4.90917e-11	8.2461e-11
100276964	2.706	1.106	-1.15317	9.96834e-54	6.75341e-54
100276965	6.873	20.31	1.56937	1.08754e-230	2.19326e-231
100276969	1.103	0.243	-2.15399	7.71949e-08	1.50693e-07
100276973	2.61	5.423	1.05832	3.70868e-17	4.9714e-17
100276983	3.456	0.576	-2.58591	6.09017e-27	6.36251e-27
100276989	2.366	26.72	3.5785	0	0
100276996	1.25	7.206	2.50968	1.84591e-104	7.6091e-105
100277000	3.02	0.926	-1.69555	1.44293e-24	1.58498e-24
100277001	0.246	0.01	-4.76697	6.768e-08	1.31603e-07
100277012	11.433	5.24	-1.11476	4.5613e-58	2.92209e-58
100277023	5.276	0.576	-3.19587	8.7666e-107	3.55566e-107
100277036	2.396	7.07	1.56971	9.91857e-71	5.48655e-71
100277039	0.273	0	-5.06653	1.3109e-05	2.95541e-05
100277057	2.32	5.48	1.35278	6.36832e-48	4.66616e-48
100277065	0.546	0.06	-3.16607	1.35156e-12	2.12721e-12
100277069	0.07	0.336	2.2871	2.12262e-07	4.25605e-07
100277070	1.623	0.246	-2.73187	2.9518e-33	2.71128e-33
100277073	4.626	16.386	2.29128	0	0
100277079	51.643	14.246	-1.94731	0	0
100277082	0.356	0.093	-1.95962	0.00017048	0.000418344
100277083	3.183	64.46	4.31138	0	0
100277086	5.406	2.43	-1.17123	1.23222e-11	2.0162e-11
100277092	1.953	0.13	-4.16607	2.43529e-54	1.637e-54
100277095	5.503	2.426	-1.1829	2.558e-15	3.64501e-15
100277100	0.583	2.223	2.17367	7.68392e-39	6.43373e-39
100277104	0.026	0.613	4.96689	2.43555e-31	2.32383e-31
100277106	1.316	0.516	-1.32749	4.00194e-10	6.99917e-10
100277114	97.763	1.086	-6.50922	0	0
100277134	9.6	2.766	-1.80445	4.1049e-96	1.79776e-96
100277139	28.583	13.923	-1.04236	4.81749e-107	1.94852e-107
100277144	23.346	91.953	1.97963	0	0
100277165	16.3	401.46	4.63646	0	0
100277178	10.85	20.233	1.37753	1.866e-168	5.04324e-169
100277180	0.23	0.73	1.70606	3.5174e-05	8.19234e-05
100277187	0.296	0.706	1.28139	8.27913e-05	0.000198146
100277206	0.13	1.03	2.99956	9.57188e-13	1.49622e-12
100277208	7.62	17.833	1.22928	6.08547e-57	3.9388e-57
100277209	29.11	6.423	-2.23254	1.13188e-272	1.93194e-273
100277210	2.523	8.19	1.68711	3.13852e-78	1.61022e-78
100277218	6.756	1.066	-2.64881	1.21158e-80	6.02831e-81
100277220	0.68	1.813	1.44642	2.70812e-18	3.49956e-18
100277221	0.16	0	-4.65149	0.000147089	0.000358887
100277225	1.14	0.483	-1.22407	7.74242e-05	0.000184624
100277233	22.49	47.166	1.06937	1.04685e-168	2.82409e-169
100277266	0.506	6.68	3.73634	2.03686e-64	1.20612e-64
100277272	34.013	5.003	-2.79342	0	0
100277286	0.13	0	-4.38846	0.000506354	0.00129633
100277295	4.023	1.53	-1.38514	1.23038e-15	1.73477e-15
100277302	1.993	3.496	1.11035	3.97512e-24	4.41961e-24
100277305	0.033	2.93	6.5117	8.7598e-49	6.33087e-49
100277313	1.903	4.426	1.21493	1.87163e-24	2.06174e-24
100277332	22.996	5.463	-2.0891	1.1069e-103	4.58495e-104
100277346	259.056	0.1	-11.3531	0	0
100277350	0.54	2.06	1.90176	1.86565e-10	3.21466e-10
100277351	0.12	0.393	1.71774	5.52196e-07	1.13432e-06
100277363	3.276	27.85	2.83796	0	0
100277367	2.763	1.17	-1.28892	1.49499e-20	1.8172e-20
100277370	0.336	0.103	-1.71562	7.817e-08	1.52607e-07
100277384	5.033	2.023	-1.32449	2.23474e-25	2.41286e-25
100277398	209.29	38.983	-2.00112	0	0
100277401	7.086	15.343	1.20051	3.99157e-131	1.3581e-131
100277418	2.223	13.71	2.60778	4.41967e-163	1.23868e-163
100277421	0.926	0.366	-1.31269	8.36417e-08	1.63571e-07
100277443	13.38	32.316	1.28232	9.23642e-96	4.05667e-96
100277448	19.713	7.03	-1.52982	1.57047e-84	7.53926e-85
100277462	10.816	30.156	1.46867	1.75155e-135	5.81289e-136
100277467	0.433	1.136	1.3929	6.80423e-08	1.32316e-07
100277468	0.373	1.09	1.5615	0.000304034	0.000762372
100277479	0.07	0.536	3.45703	2.50682e-10	4.33919e-10
100277492	0.086	0.446	2.2554	2.21041e-08	4.17825e-08
100277508	1.19	0	-8.16456	1.16005e-30	1.12235e-30
100277515	2.73	0.09	-5.04557	1.58664e-292	2.52371e-293
100277548	1.466	0	-7.46279	9.69498e-21	1.17215e-20
100277555	6.19	2.57	-1.2818	1.31192e-24	1.43895e-24
100277560	0.343	0	-6.31749	5.85659e-11	9.87257e-11
100277571	38.463	185.473	2.24999	0	0
100277572	13.386	4.723	-1.51132	8.4798e-41	6.89669e-41
100277584	1.32	0	-8.75303	1.95661e-42	1.55564e-42
100277587	1.98	6.553	1.70719	4.97546e-28	5.07735e-28
100277589	46.05	16.116	-1.26685	0	0
100277590	0	1.79	9.37467	2.75779e-62	1.68056e-62
100277591	1.08	0.146	-2.85503	3.5506e-14	5.2555e-14
100277602	3.323	9.796	1.81396	5.90768e-152	1.77826e-152
100277605	0.07	0.336	2.29604	3.379e-06	7.31438e-06
100277613	0.023	0.25	3.32579	1.46869e-05	3.32106e-05
100277621	0.526	0.033	-3.87389	1.16449e-10	1.98875e-10
100277626	2.976	1.473	-1.00798	8.24333e-15	1.1944e-14
100277627	0.66	1.42	1.12109	8.85454e-11	1.50502e-10
100277646	79.373	250.306	1.88237	0	0
100277656	9.866	2.686	-1.87804	1.58044e-104	6.51085e-105
100277658	1.106	3.42	1.55037	2.62774e-31	2.50917e-31
100277671	37.193	13.216	-1.51445	5.49961e-291	8.83718e-292
100277679	0.416	0.03	-3.8035	3.88562e-10	6.79136e-10
100277698	29.833	81.976	1.42724	0	0
100277704	0.93	2.033	1.1495	1.0938e-08	2.0401e-08
100277712	6.24	19.526	1.6356	3.90589e-84	1.88142e-84
100277720	176.686	81.496	-1.11853	0	0
100277721	7.726	15.24	1.077	2.83773e-109	1.12862e-109
100277723	2.603	5.216	1.05471	4.05743e-33	3.73543e-33
100277728	14.253	51.733	1.85379	0	0
100277743	1.053	3.436	1.76354	2.02657e-51	1.40994e-51
100277748	0.83	1.72	1.04594	6.56312e-05	0.000155695
100277752	1.013	8.153	3.00848	9.05384e-124	3.24793e-124
100277754	0.133	0.01	-3.97342	5.36736e-05	0.000126513
100277760	0.046	1.133	4.65229	2.8814e-19	3.62267e-19
100277789	0.843	0	-6.35193	3.60633e-11	6.02609e-11
100277803	14.45	35.27	1.29252	3.22044e-205	7.1989e-206
100277811	0.1	63.733	9.40758	0	0
100277815	1.006	0.233	-2.1068	4.88968e-09	8.97274e-09
100277824	0.386	0.843	1.15586	0.00011349	0.000273987
100277835	1.66	6.15	1.8734	1.99821e-52	1.37548e-52
100277837	2.703	11.77	1.83852	1.7877e-162	5.03041e-163
100277849	138.416	1.36	-6.68305	0	0
100277865	59.65	163.843	1.47411	0	0
100277866	0.87	0.256	-1.7295	1.52753e-13	2.31331e-13
100277867	1.586	0.34	-2.20404	3.57894e-15	5.1235e-15
100277873	21.24	10.323	-1.04868	7.14847e-61	4.42675e-61
100277892	19.926	2.82	-2.3355	1.63044e-178	4.13564e-179
100277901	0.38	7.796	4.35973	1.07206e-139	3.46945e-140
100277923	0.963	1.933	1.01416	1.08682e-10	1.85393e-10
100277924	0.886	8.366	3.08523	3.17517e-225	6.53037e-226
100277925	0.843	1.433	1.03898	4.37162e-08	8.41373e-08
100277933	5.406	0.016	-8.23319	6.38506e-93	2.86099e-93
100277935	5.953	11.94	1.0095	9.97689e-65	5.88532e-65
100277940	0.556	0.243	-1.18683	0.00028161	0.000704314
100277951	0.243	4.44	4.41699	9.61269e-132	3.25503e-132
100277965	37.076	17.996	-1.05644	1.19877e-254	2.19139e-255
100277977	1.653	0.09	-4.21628	1.6347e-17	2.16615e-17
100277984	5.37	2.553	-1.0938	1.49212e-13	2.25838e-13
100277994	0.386	0.006	-5.84789	4.09509e-15	5.87826e-15
100277995	3.013	0.016	-7.43285	6.79415e-39	5.68024e-39
100278001	4.633	12.046	1.36028	7.60613e-31	7.33611e-31
100278002	6.473	3.07	-1.09613	3.6094e-19	4.55328e-19
100278009	0.83	0.296	-1.46863	0.000239144	0.000593653
100278012	0.02	0.253	3.74082	0.000159143	0.00038957
100278013	1.6	3.233	1.00353	2.50514e-65	1.4665e-65
100278017	1.67	3.363	1.08143	3.11989e-13	4.78599e-13
100278018	3.273	0	-8.88671	1.16117e-45	8.78224e-46
100278020	13.046	39.23	1.58162	2.06466e-218	4.37538e-219
100278022	3.6	1.48	-1.27221	8.75415e-18	1.14821e-17
100278045	14.87	0.086	-7.50098	1.57014e-254	2.87812e-255
100278047	35.603	5.926	-1.0623	3.38606e-111	1.32428e-111
100278052	0.89	1.663	2.08617	3.59513e-51	2.50977e-51
100278054	0	0.796	7.3263	4.91821e-20	6.05626e-20
100278056	0.716	0.013	-5.62112	3.51559e-13	5.40707e-13
100278061	0.156	0.586	1.93101	8.18703e-06	1.81896e-05
100278069	20.076	62.7	1.64825	0	0
100278075	3.343	48.636	3.84381	0	0
100278078	0.353	0.06	-2.56903	0.000304777	0.000764464
100278084	36.09	91	1.321	0	0
100278097	13.396	6.58	-1.02918	4.98791e-26	5.31317e-26
100278113	0.523	1.453	1.47263	5.03556e-08	9.72742e-08
100278114	5.36	1.146	-2.18096	1.38333e-56	8.99677e-57
100278127	0.283	1.963	3.04568	4.48434e-26	4.77228e-26
100278132	0.023	0.44	4.34286	5.00295e-20	6.16374e-20
100278138	3.876	13.416	2.00981	0	0
100278150	1.9	0.466	-2.03663	6.19697e-39	5.17865e-39
100278152	2.083	4.53	1.12583	9.19227e-34	8.36285e-34
100278155	0.196	0.02	-3.33955	2.84624e-07	5.74467e-07
100278163	0.59	0.09	-2.6988	1.4409e-06	3.04289e-06
100278164	2.393	0.426	-2.49537	1.40111e-24	1.53852e-24
100278169	2.35	0.116	-4.40297	3.61962e-101	1.52417e-101
100278180	0	0.38	5.1814	3.79129e-06	8.23099e-06
100278190	89.933	41.226	-1.13952	0	0
100278192	2.08	0.253	-3.0889	1.38741e-24	1.52313e-24
100278200	1.976	4.933	1.40369	7.53074e-146	2.34962e-146
100278201	5.276	2.633	-1.02226	1.05768e-15	1.48758e-15
100278203	4.29	15.35	1.88501	3.53297e-123	1.2727e-123
100278224	2.776	0.823	-1.7403	9.85375e-14	1.48007e-13
100278236	1.05	0.203	-2.5322	2.1525e-18	2.77296e-18
100278249	0.446	1.203	1.40605	6.94874e-06	1.53586e-05
100278307	0.7	10.093	3.82329	1.26943e-101	5.32476e-102
100278320	7.263	0.386	-4.21831	2.70958e-158	7.82425e-159
100278333	0.816	2.473	1.60558	9.87552e-24	1.10945e-23
100278334	0.11	0.303	1.59643	0.000123433	0.000298885
100278340	1.936	0.433	-2.17087	4.49993e-12	7.22914e-12
100278364	0.77	0	-6.37323	2.66189e-11	4.41902e-11
100278368	0.036	0.393	3.32644	9.40628e-06	2.09925e-05
100278370	0.013	5.66	9.05241	2.63289e-203	5.92828e-204
100278389	7.246	15.993	1.14098	3.22419e-72	1.75287e-72
100278392	0	1.04	6.57732	3.65041e-13	5.61762e-13
100278428	0	1.526	7.64771	5.41951e-24	6.04717e-24
100278429	5.153	1.993	-1.37753	2.05996e-18	2.65246e-18
100278439	28.27	7.39	-1.94505	0	0
100278449	3.123	0.986	-1.5861	9.71414e-36	8.54511e-36
100278454	8.933	19.713	1.12182	4.83379e-108	1.94243e-108
100278459	0.023	11.973	9.01295	2.27428e-100	9.65054e-101
100278460	84.26	281.623	1.7336	0	0
100278463	25.533	6.57	-1.99809	2.05532e-212	4.46343e-213
100278468	20.523	6.74	-1.59053	2.50207e-95	1.10236e-95
100278480	4.906	7.92	1.19892	6.06498e-54	4.09681e-54
100278494	17.29	24.773	1.57884	3.26775e-284	5.39377e-285
100278496	0.01	0.113	3.3929	0.000936325	0.00245432
100278506	57.873	25.256	-1.21327	1.07911e-255	1.96051e-256
100278523	0.16	0	-4.57623	0.000214123	0.000529508
100278530	3.346	7.516	1.16295	4.43376e-30	4.34394e-30
100278548	0.893	0.063	-3.85313	2.86295e-16	3.94539e-16
100278551	0.036	0.12	1.71108	0.000963068	0.0025302
100278555	1.743	3.386	1.03136	6.54508e-38	5.55624e-38
100278556	9.586	3.243	-1.57644	9.26645e-97	4.03976e-97
100278560	7.02	52.3	2.97325	0	0
100278581	3.26	4.01	1.06288	3.65791e-46	2.74694e-46
100278609	19.386	67.42	1.9935	0	0
100278630	18.783	57.31	1.60803	0	0
100278634	3.826	1.89	-1.04006	1.43233e-10	2.45514e-10
100278647	4.973	2.21	-1.13692	1.1988e-11	1.96046e-11
100278648	43.993	114.833	1.38669	0	0
100278658	0.87	0.36	-1.27657	1.55307e-10	2.66617e-10
100278665	2.42	12.236	2.3538	9.43329e-93	4.23154e-93
100278674	3.29	0.223	-3.88828	2.84363e-43	2.22747e-43
100278678	0.496	0	-5.82142	2.37615e-08	4.50253e-08
100278680	0.266	0.623	1.22749	2.34712e-09	4.24018e-09
100278681	1.103	0.166	-2.6832	8.71092e-30	8.58236e-30
100278684	160.736	74.346	-1.11912	0	0
100278708	1.04	3.183	1.59924	3.9047e-21	4.66577e-21
100278711	19.063	8.416	-1.22359	2.50718e-73	1.34834e-73
100278719	0.293	0.053	-2.59903	9.5485e-14	1.43339e-13
100278725	0.613	0.06	-3.38846	2.40347e-11	3.98221e-11
100278733	0.17	0.006	-4.65149	2.23905e-07	4.49341e-07
100278735	12.27	5.356	-1.19876	9.57715e-27	1.00473e-26
100278746	0.856	0.076	-3.47592	2.54931e-18	3.29178e-18
100278754	0.296	2.676	3.1719	8.45671e-118	3.17003e-118
100278766	0	3.76	8.25088	1.36363e-33	1.24451e-33
100278803	0	0.463	6.10339	4.09219e-10	7.16007e-10
100278824	0.306	2.363	2.95516	1.03535e-44	7.93288e-45
100278828	22.543	55.65	1.31046	0	0
100278860	2.086	0.01	-7.50948	1.1175e-40	9.11526e-41
100278865	0.216	0.03	-2.56903	0.000304777	0.000764464
100278877	1.26	3.556	1.55446	6.22353e-34	5.64409e-34
100278888	1.183	0.18	-2.70594	1.12879e-26	1.18561e-26
100278892	0.043	0.133	1.71108	0.000963068	0.0025302
100278900	0.3	1.066	2.06275	2.71896e-09	4.9302e-09
100278901	14.26	6.726	-1.10422	2.40808e-48	1.753e-48
100278922	3.44	1.47	-1.26447	1.28613e-12	2.02133e-12
100278938	4.45	9.426	1.12984	1.28789e-89	5.92521e-90
100278951	60.53	10.17	-2.59437	0	0
100278953	11.13	116.046	3.37164	0	0
100278954	0.356	1.73	3.07448	7.84442e-84	3.78836e-84
100278975	4.12	1.883	-1.16823	3.70707e-11	6.19913e-11
100279003	0.086	0.856	3.1965	3.97237e-10	6.94597e-10
100279004	18.04	0.046	-8.09159	9.1187e-169	2.45767e-169
100279017	16.916	0.02	-9.45287	0	0
100279052	81.46	11.49	-2.83829	0	0
100279054	3.04	0.75	-1.27811	2.87474e-29	2.85962e-29
100279061	3.466	13.85	1.99894	2.29323e-91	1.03757e-91
100279063	21.386	6.696	-1.69855	3.36798e-196	7.8233e-197
100279068	4.193	8.626	1.02496	1.68841e-46	1.26181e-46
100279081	0.726	0	-6.94918	1.44374e-15	2.04084e-15
100279084	1.246	0.243	-2.38846	1.59858e-10	2.74588e-10
100279089	11.893	24.02	1.0401	1.2201e-224	2.51091e-225
100279111	0.676	2.86	2.06863	4.38996e-28	4.47273e-28
100279116	2.213	0.923	-1.1347	6.9994e-08	1.36208e-07
100279117	4.023	11.886	1.56849	3.11044e-55	2.06064e-55
100279127	0	0.25	4.51843	0.000213272	0.000527244
100279141	95.276	202.52	1.06696	0	0
100279146	2.053	7.313	1.94994	5.08661e-80	2.5474e-80
100279169	5.566	2.063	-1.44325	1.34308e-23	1.51323e-23
100279181	0.02	0.11	2.51843	4.7427e-05	0.000111428
100279200	1.14	0.266	-2.1044	6.88743e-24	7.71092e-24
100279202	6.77	14.383	1.06174	2.68388e-125	9.51066e-126
100279206	29.943	16.143	-1.08623	3.70585e-183	9.17303e-184
100279207	0.55	1.176	1.13324	3.92737e-12	6.28969e-12
100279219	0.366	0.956	1.38559	8.28654e-14	1.24105e-13
100279225	0.066	0.423	2.66386	7.26708e-23	8.32392e-23
100279237	16.593	41.63	1.33799	0	0
100279249	1.163	0.336	-1.72812	3.99301e-17	5.35803e-17
100279258	1.186	2.81	1.25973	9.58147e-37	8.28833e-37
100279263	10.113	5.01	-1.01577	2.38162e-88	1.10672e-88
100279264	0.106	0	-4.97053	2.42375e-05	5.57456e-05
100279269	1.22	0.206	-2.54046	2.60396e-23	2.94718e-23
100279271	0.356	26.89	6.02708	0	0
100279279	0.57	0.176	-1.73533	8.36972e-13	1.306e-12
100279291	13.403	31.763	1.24371	2.04885e-269	3.54826e-270
100279295	0.266	3.383	3.76636	3.48197e-158	1.00633e-158
100279301	28.116	8.74	-1.70526	0	0
100279302	0.35	6.073	4.10087	2.79029e-271	4.79395e-272
100279319	21.836	10.456	-1.05691	7.28324e-144	2.29788e-144
100279324	0.293	0.96	1.70925	3.50609e-11	5.85245e-11
100279328	6.063	16.62	1.45277	2.01671e-269	3.49007e-270
100279330	0	4.51	9.06789	1.05603e-52	7.23365e-53
100279349	1.723	0.6	-1.50147	9.04901e-23	1.03865e-22
100279354	0.02	13.946	9.35135	2.62484e-240	5.10989e-241
100279381	17.643	6.95	-1.37961	6.21518e-181	1.56096e-181
100279390	4.006	19.803	2.28758	5.63635e-248	1.06345e-248
100279391	0.113	0.03	-2.06653	0.000182817	0.000449554
100279393	0.19	0.053	-1.92451	9.63813e-05	0.000231586
100279394	0.716	2.723	1.92499	3.35102e-51	2.3381e-51
100279397	5.14	1.57	-1.7072	4.96841e-70	2.77191e-70
100279398	1.57	3.406	1.14547	1.28545e-22	1.48283e-22
100279402	0.303	3.05	3.28335	0	0
100279408	24.236	79.203	1.70213	0	0
100279409	0.253	1.206	2.29255	3.62613e-16	5.00891e-16
100279413	1.276	11.22	3.11823	1.31374e-67	7.48866e-68
100279417	0.993	0.153	-2.63942	1.29335e-19	1.61121e-19
100279430	1.183	3.176	1.46574	5.39129e-32	5.07325e-32
100279445	25.413	89.626	1.85441	0	0
100279448	9.226	21.49	1.22897	0	0
100279456	0.383	7.366	4.27899	0	0
100279458	1.263	3.026	1.14607	8.50937e-27	8.91647e-27
100279471	2.95	0.846	-1.78872	1.84458e-49	1.31905e-49
100279482	9.353	26.57	1.46031	2.15688e-250	4.02909e-251
100279483	0.243	0.593	1.30389	8.35354e-07	1.73686e-06
100279484	5.516	22.063	2.01888	0	0
100279490	3.443	9.096	1.52729	1.95857e-77	1.01072e-77
100279491	0.33	0.123	-1.38846	1.22643e-05	2.75671e-05
100279493	0.456	0.013	-4.97342	6.28362e-09	1.15911e-08
100279506	29.496	91	1.65614	0	0
100279508	0.23	6.076	4.72463	9.14472e-296	1.4363e-296
100279515	0.736	1.81	1.32791	2.37173e-16	3.26045e-16
100279517	0.393	1.216	1.6369	3.30578e-39	2.75512e-39
100279519	0.286	1.41	2.29177	4.84641e-31	4.65377e-31
100279540	2.87	8.17	1.50703	1.06581e-79	5.36162e-80
100279546	1.293	7.473	2.53604	7.47113e-159	2.14898e-159
100279549	301.06	126.196	-1.27831	0	0
100279554	0.416	0.17	-1.27041	2.67022e-06	5.74374e-06
100279555	0.036	0.31	3.1814	2.30227e-08	4.35564e-08
100279558	4.666	0.696	-2.75646	7.72609e-162	2.1808e-162
100279575	2.783	13.633	2.29468	9.82302e-223	2.03626e-223
100279577	0.56	0.136	-2.05203	8.29695e-13	1.29444e-12
100279578	9.446	2.836	-1.74351	4.22334e-95	1.86335e-95
100279595	2.903	6.203	1.09602	9.45468e-43	7.47928e-43
100279604	0.14	1.173	3.10331	1.20998e-29	1.19575e-29
100279607	3.536	8.193	1.2871	1.1628e-41	9.34379e-42
100279610	0.51	0.096	-2.40892	2.02842e-11	3.34838e-11
100279612	13.403	5.56	-1.1779	4.51504e-135	1.5001e-135
100279613	3.716	14.763	2.01246	2.40588e-202	5.44721e-203
100279615	7.076	2.48	-1.49975	1.20128e-81	5.91702e-82
100279619	0.17	0.78	2.19844	5.0829e-19	6.43625e-19
100279620	20.993	6.556	-1.71145	6.69567e-226	1.37208e-226
100279623	5.3	12.736	1.33275	3.1221e-83	1.51324e-83
100279631	16.783	8.38	-1.00542	7.92411e-112	3.08128e-112
100279632	4.363	16.92	1.95663	0	0
100279666	0.833	0.39	-1.10641	2.70286e-05	6.24253e-05
100279673	7.46	1.55	-2.27253	3.052e-93	1.36371e-93
100279697	0.503	2.383	2.23725	9.01716e-32	8.52916e-32
100279700	1.32	0.05	-4.82142	8.66425e-21	1.04526e-20
100279708	0.226	12.69	5.75835	0	0
100279715	0.326	2.583	2.94306	1.10786e-79	5.57591e-80
100279719	11.83	2.803	-2.09282	0	0
100279723	10.59	21.586	1.08104	2.44195e-204	5.48309e-205
100279727	15.366	32.383	1.07476	1.12779e-205	2.514e-206
100279730	2.803	9.553	1.7764	1.30424e-110	5.1302e-111
100279748	91.25	227.406	1.31337	0	0
100279761	1.293	2.836	1.13773	8.59777e-95	3.8084e-95
100279767	0.08	10.626	7.33303	0	0
100279787	6.05	3.06	-1.01273	2.03636e-40	1.6656e-40
100279819	45.006	3.48	-3.71552	0	0
100279832	0.16	0.823	2.58176	1.60782e-24	1.76792e-24
100279841	20.936	10.096	-1.07977	1.97503e-156	5.78212e-157
100279844	8.16	38.32	2.24115	0	0
100279849	0.913	0.043	-5.02889	1.74766e-60	1.08641e-60
100279863	0.71	0.02	-5.15399	3.99584e-26	4.24842e-26
100279865	1.046	0.486	-1.14691	1.86932e-11	3.08202e-11
100279877	26.506	9.34	-1.50899	0	0
100279882	4.64	9.406	1.01511	3.9676e-36	3.46484e-36
100279887	5.163	1.97	-1.37329	3.25541e-49	2.33769e-49
100279890	0.283	0.07	-1.97342	1.47263e-06	3.11285e-06
100279897	6.136	0.006	-10.102	3.44357e-174	8.9713e-175
100279907	90.246	218.746	1.3297	0	0
100279914	1.046	5.536	2.43841	1.60617e-104	6.61886e-105
100279920	2.49	20.33	2.90645	0	0
100279931	0.293	0.966	1.72746	7.38055e-20	9.13172e-20
100279939	12.28	2.236	-2.46769	8.19901e-245	1.5654e-245
100279949	32.13	13.626	-1.26225	7.11204e-249	1.33743e-249
100279950	1.973	0.096	-4.35931	1.13633e-67	6.4717e-68
100279961	10.206	4.233	-1.23018	3.4118e-69	1.91882e-69
100279967	0	0.2	4.93347	2.08074e-05	4.75862e-05
100279968	48.513	103.146	1.08177	0	0
100279973	1.716	8.62	2.32402	4.04824e-168	1.09715e-168
100279974	0.056	0.46	3.16229	1.16278e-14	1.69365e-14
100279975	13.643	111.453	3.01441	0	0
100279977	0.053	0.336	2.73145	1.18518e-08	2.21276e-08
100279981	4.963	1.86	-1.42543	2.42111e-46	1.81422e-46
100279989	2.95	0.613	-2.25877	7.72725e-43	6.10215e-43
100279991	7.636	19.063	1.24182	2.1265e-204	4.76948e-205
100279999	0.396	0.046	-3.06653	3.39821e-10	5.92289e-10
100280003	1.663	19.113	3.53034	0	0
100280010	2.69	0.816	-1.25416	2.10071e-26	2.21932e-26
100280011	215.036	529.326	1.29661	0	0
100280012	5.476	14.69	1.42761	2.34766e-134	7.82052e-135
100280022	2.696	0.793	-1.76825	1.77562e-27	1.83306e-27
100280034	0.06	7.03	6.89267	2.29948e-233	4.59143e-234
100280045	0.12	0.546	2.18417	3.11204e-08	5.93624e-08
100280049	0.03	0.293	3.20649	6.98817e-12	1.13077e-11
100280067	0.4	0.123	-1.11093	9.27835e-05	0.000222756
100280068	8.016	16.686	1.15356	4.63632e-182	1.15747e-182
100280070	0.023	0.103	2.1965	0.000149718	0.000365732
100280077	25.366	7.443	-1.76817	2.67814e-247	5.05971e-248
100280078	3.076	6.156	1.06477	5.05267e-40	4.15736e-40
100280082	34.723	6.52	-2.41224	0	0
100280090	0.076	0.423	2.41459	1.70092e-10	2.92508e-10
100280094	20.416	41.483	1.02185	2.24858e-133	7.53823e-134
100280105	0.216	0.763	1.84601	1.02947e-07	2.02456e-07
100280106	2.33	0.38	-2.61907	6.9315e-28	7.10289e-28
100280108	12.883	39.913	1.69165	0	0
100280130	0.203	0.016	-3.87389	9.95708e-05	0.000239511
100280135	5.806	0.263	-4.43722	1.42421e-76	7.39943e-77
100280138	1.616	0.09	-4.13066	6.45799e-42	5.17165e-42
100280145	0.216	0.023	-3.24206	4.16853e-05	9.75525e-05
100280150	0.65	2.57	2.44046	1.60128e-218	3.3914e-219
100280156	0.8	1.66	1.08194	6.9477e-15	1.00425e-14
100280161	8.963	24.683	1.48176	0	0
100280167	0.16	0.726	2.04498	1.39853e-14	2.04281e-14
100280172	6.743	19.013	1.0599	1.3845e-136	4.55149e-137
100280186	2.286	11.566	2.50425	2.07644e-166	5.69502e-167
100280189	8.503	3.94	-1.11169	6.37164e-72	3.47597e-72
100280190	0	0.083	4.2554	0.000698793	0.0018131
100280195	1.043	5.153	2.17028	2.38007e-165	6.58429e-166
100280196	63.866	32.17	-1.01739	0	0
100280201	0.006	19.643	11.6707	0	0
100280221	0	2.71	8.48206	3.46753e-38	2.93066e-38
100280235	0.123	0	-5.38846	1.25455e-06	2.63839e-06
100280257	0.376	0.166	-1.1467	2.63143e-05	6.07197e-05
100280261	4.713	0.956	-2.30801	9.34503e-109	3.72488e-109
100280277	0.443	2.186	2.30949	1.21256e-38	1.01816e-38
100280281	0.1	0.35	1.82329	1.59385e-07	3.17193e-07
100280285	0.113	1.526	3.773	3.05901e-55	2.02581e-55
100280292	7.44	0.263	-4.79445	1.28078e-285	2.09967e-286
100280302	1.126	0.466	-1.26283	4.5602e-11	7.64847e-11
100280303	8.35	17.3	1.13944	8.28514e-54	5.60271e-54
100280308	7.526	1.863	-2.0274	8.83776e-164	2.46698e-164
100280310	0.16	0.756	2.22687	9.45895e-16	1.32752e-15
100280312	3.853	1.38	-1.48157	2.6366e-47	1.95065e-47
100280348	0.333	7.623	4.46806	1.32483e-225	2.71982e-226
100280355	2.64	14.923	2.47378	0	0
100280362	11.846	26.273	1.14931	8.72998e-151	2.64961e-151
100280395	0.06	0.733	3.61529	1.53847e-16	2.10016e-16
100280411	2.81	7.78	1.49297	4.27255e-74	2.27745e-74
100280416	4.433	2.083	-1.10633	5.63805e-15	8.12549e-15
100280431	30.643	13.776	-1.15022	6.02085e-244	1.15254e-244
100280432	0.376	1.48	2.10012	1.22285e-49	8.72471e-50
100280435	0.356	0	-5.92451	7.84233e-09	1.45213e-08
100280443	0.376	0.12	-1.65149	9.07492e-07	1.89082e-06
100280445	6.316	2.556	-1.31651	1.32693e-58	8.45421e-59
100280446	21.09	9.573	-1.19908	3.36821e-181	8.45091e-182
100280450	10.31	20.683	1.18191	1.33897e-84	6.42457e-85
100280478	0	61.94	13.4324	0	0
100280483	95.706	31.476	-1.64162	0	0
100280491	81.406	21.843	-1.89082	0	0
100280492	0.276	0.1	-1.50263	4.19294e-05	9.81447e-05
100280493	0.7	0.086	-3.08249	6.38604e-27	6.6756e-27
100280499	107.78	53.39	-1.02185	0	0
100280507	26.75	63.463	1.25162	0	0
100280515	4.563	9.683	1.22134	2.16869e-114	8.31368e-115
100280519	1.11	0.146	-3.06653	2.60979e-21	3.10444e-21
100280522	8.693	3.396	-1.55074	8.4551e-37	7.30764e-37
100280524	131.176	0.38	-8.45242	0	0
100280533	49.77	354.163	2.87212	0	0
100280535	11.17	22.48	1.07193	4.09699e-75	2.16595e-75
100280544	1.046	2.603	1.3237	1.21105e-11	1.9808e-11
100280547	5.923	0.736	-3.01406	9.66137e-85	4.63203e-85
100280552	1.906	4.333	1.16824	3.18637e-27	3.30576e-27
100280553	50.1	259.583	2.35708	0	0
100280555	0.793	0	-6.62112	5.76425e-13	8.93038e-13
100280558	10.22	22.213	1.04196	2.43439e-64	1.44394e-64
100280559	6.476	0.013	-8.77389	6.39226e-84	3.08466e-84
100280561	7.646	3.496	-1.13378	2.80509e-25	3.03602e-25
100280564	37.693	17.92	-1.13764	3.90771e-132	1.3198e-132
100280582	69.656	18.473	-1.92986	0	0
100280586	12.036	5.623	-1.12213	2.7411e-116	1.03916e-116
100280588	4.416	9.653	1.14589	7.5656e-28	7.75739e-28
100280600	13.663	98.303	2.82153	0	0
100280605	1.54	0.396	-1.97511	2.32174e-24	2.56568e-24
100280609	11.69	3.32	-1.84124	3.69588e-56	2.41801e-56
100280619	8.236	0.34	-4.57749	2.9547e-132	9.96821e-133
100280633	2.516	9.84	1.95725	3.34921e-141	1.07342e-141
100280638	4.36	11.266	1.56404	4.84844e-88	2.25971e-88
100280651	0.683	0.273	-1.36909	0.000441947	0.00112426
100280652	9.536	4.63	-1.00121	9.14656e-16	1.28311e-15
100280655	1.456	4.57	1.65421	2.89338e-41	2.3373e-41
100280672	0.77	2.36	1.62232	7.58287e-33	7.01332e-33
100280674	0.986	4.306	2.11868	9.69833e-75	5.14296e-75
100280684	0.256	0.04	-2.69102	1.77637e-07	3.54625e-07
100280692	7.12	26.353	2.03691	0	0
100280695	0.106	0	-4.50616	0.000298792	0.000748631
100280703	0.163	0.386	1.2705	0.00024938	0.000620495
100280704	4.726	0.053	-6.39745	2.83742e-193	6.69015e-194
100280705	0.65	0.3	-1.08643	5.8083e-05	0.00013724
100280724	3.533	0.796	-2.03041	3.92765e-79	1.99005e-79
100280733	0.093	0.616	2.77956	1.40227e-24	1.53997e-24
100280734	0.836	1.843	1.61835	2.45417e-63	1.47653e-63
100280736	37.103	17.323	-1.10472	0	0
100280743	1.416	3.316	1.24518	1.03669e-12	1.6227e-12
100280763	1.48	4.413	1.56652	3.4734e-15	4.97067e-15
100280769	4.173	1.376	-1.60651	2.472e-19	3.10146e-19
100280774	0.076	43.133	9.18928	0	0
100280778	2.04	0.4	-2.39774	9.65773e-23	1.10948e-22
100280784	1.85	0	-7.89942	1.8447e-26	1.94609e-26
100280788	10.966	2.316	-2.27259	2.76257e-108	1.10632e-108
100280789	0.046	1.94	5.30851	7.95899e-21	9.59281e-21
100280800	25.153	9.856	-1.36979	3.49265e-71	1.9237e-71
100280805	1.046	12.85	3.57907	8.8954e-158	2.582e-158
100280811	0.02	0.333	4.02093	2.71558e-05	6.27361e-05
100280813	92.216	26.916	-1.51882	0	0
100280818	6.92	2.193	-1.66802	2.89114e-61	1.78386e-61
100280821	1.436	0.413	-1.8035	3.61284e-11	6.03741e-11
100280825	7.45	1.183	-2.666	2.87452e-60	1.79264e-60
100280826	9.176	2.566	-1.86548	4.02066e-85	1.91761e-85
100280827	0.45	0.133	-1.71039	3.79274e-06	8.23509e-06
100280839	25.66	2.416	-3.41409	0	0
100280845	10.583	2.413	-2.13829	4.19283e-100	1.78178e-100
100280850	0.303	0.056	-2.38846	0.000187867	0.000462583
100280852	7.923	2.56	-1.62393	6.67861e-56	4.38614e-56
100280877	0.333	0.676	1.04153	1.47095e-05	3.32654e-05
100280891	33.3	73.26	1.1204	8.5087e-102	3.56376e-102
100280893	0.063	0.503	3.04895	4.10165e-06	8.92838e-06
100280896	44.51	21.266	-1.10885	4.24468e-240	8.26859e-241
100280901	997.37	300.23	-1.7342	0	0
100280911	1.216	0.076	-4.03232	1.05147e-28	1.05644e-28
100280912	20.13	7.673	-1.59156	7.11923e-213	1.5416e-213
100280915	67.096	10.463	-2.19972	0	0
100280917	549.213	167.43	-1.72328	0	0
100280919	1.566	3.633	1.31633	4.27022e-39	3.56265e-39
100280927	0.506	2.3	2.16885	6.17412e-44	4.78771e-44
100280929	2.306	0.78	-1.55752	1.38582e-17	1.831e-17
100280932	3.53	12.503	1.83178	2.32668e-124	8.30302e-125
100280933	0	22.71	10.7279	2.7718e-128	9.62825e-129
100280939	66.42	17.98	-1.89253	0	0
100280947	0.6	2.533	1.92637	2.32829e-22	2.70354e-22
100280948	12.27	7.603	1.05633	2.99152e-66	1.73291e-66
100280952	1.656	8.56	2.36303	9.38159e-119	3.48507e-119
100280970	25.1	84.52	1.74896	0	0
100280979	13.766	56.266	2.04642	5.10798e-282	8.47595e-283
100280981	3.866	0.303	-3.68544	5.18324e-54	3.49603e-54
100280983	2.223	11.03	2.32098	5.6274e-140	1.81765e-140
100280986	5.633	13.36	2.2313	0	0
100280987	8.066	3.94	-1.06837	5.44396e-35	4.84596e-35
100280988	0.2	0.01	-4.23646	8.49439e-06	1.89011e-05
100280999	45.516	19.59	-1.21649	1.43543e-123	5.15838e-124
100281001	0.026	1.056	5.35973	1.05557e-11	1.72149e-11
100281003	3.75	15.076	1.99908	1.43702e-90	6.54488e-91
100281009	1171.3	3.083	-8.60382	0	0
100281016	34.77	14.573	-1.2821	1.78076e-112	6.89776e-113
100281021	534.52	153.083	-1.81368	0	0
100281022	26.986	9.38	-1.53617	5.18405e-112	2.01387e-112
100281023	28.886	14.07	-1.05022	2.12206e-77	1.09535e-77
100281024	100.273	28.71	-1.64294	0	0
100281034	11.22	26.26	1.22675	4.96519e-168	1.34752e-168
100281041	34.713	101.06	1.54595	0	0
100281042	13.67	1.263	-3.43628	0	0
100281059	4.28	12.02	1.47966	1.70359e-173	4.45954e-174
100281063	6.626	16.126	1.29492	3.3989e-153	1.018e-153
100281065	35.036	71.463	1.00604	0	0
100281066	1.993	21.493	3.38513	0	0
100281078	20.903	5.223	-1.98535	2.10306e-226	4.30434e-227
100281082	1.34	0.26	-2.34576	3.09909e-32	2.89962e-32
100281085	51.206	109.296	1.10139	0	0
100281087	366.626	86.45	-2.10315	0	0
100281088	28.976	0.053	-9.19903	0	0
100281089	12.576	34.41	1.47145	0	0
100281095	33.22	12.536	-1.4023	4.25373e-191	1.01093e-191
100281097	0.336	0.04	-3.00513	9.75824e-06	2.17963e-05
100281108	53.613	23.933	-1.19968	0	0
100281111	21.976	6.853	-1.69816	8.14782e-155	2.40776e-155
100281112	22.85	7.716	-1.57035	4.67574e-267	8.16768e-268
100281113	40.56	128.516	1.6295	1.48937e-240	2.89385e-241
100281114	34.056	15.933	-1.10165	7.48196e-127	2.62421e-127
100281117	26.806	327.16	3.59757	0	0
100281118	3.423	0.903	-1.92744	5.32324e-27	5.55397e-27
100281119	0.303	0.683	1.18308	6.58377e-07	1.35885e-06
100281122	2.876	1.053	-1.45175	3.35868e-31	3.21468e-31
100281137	0.576	0.156	-1.90052	4.72242e-10	8.28286e-10
100281145	31.456	3.3	-3.23646	0	0
100281146	1.143	0.183	-2.63728	6.00158e-32	5.65203e-32
100281151	0.1	0.9	3.43982	8.99601e-25	9.83668e-25
100281160	109.433	35.01	-1.6514	0	0
100281178	1.513	4.126	1.46423	7.81187e-45	5.97083e-45
100281180	48.296	12.413	-1.92289	0	0
100281184	2.223	6.476	1.55564	9.00979e-84	4.35228e-84
100281188	1.78	0.693	-1.40074	6.6969e-21	8.0524e-21
100281198	0.113	0.01	-3.38846	1.30966e-05	2.95116e-05
100281204	5.023	1.11	-2.15781	1.65439e-57	1.06439e-57
100281208	0.316	0.04	-2.95962	1.36811e-10	2.34385e-10
100281217	13.82	6.31	-1.11608	1.1361e-40	9.26835e-41
100281220	0.266	0.04	-2.69102	1.77637e-07	3.54625e-07
100281221	2.3	6.396	1.4814	2.37361e-35	2.10131e-35
100281224	15.39	5.52	-1.51132	2.81189e-90	1.28453e-90
100281225	6.283	0.82	-2.93669	4.91749e-76	2.57208e-76
100281228	28.056	0.24	-5.58762	0	0
100281232	3.483	1.606	-1.1097	1.27842e-21	1.50939e-21
100281233	17.066	0.96	-4.14263	2.02726e-277	3.40701e-278
100281234	10.096	39.663	1.99125	0	0
100281236	1.04	0.556	-1.03232	8.19883e-07	1.70316e-06
100281244	1.346	0.17	-3.06653	6.36336e-20	7.86205e-20
100281253	9.206	35.866	1.94225	0	0
100281254	57.606	21.643	-1.42298	0	0
100281264	20.55	8.233	-1.29207	7.94655e-98	3.43554e-98
100281265	29.686	2.443	-3.19803	0	0
100281269	60.033	12.526	-2.24655	0	0
100281271	38.93	111.76	1.50707	0	0
100281272	0.33	5.653	4.08629	5.10698e-123	1.84226e-123
100281278	0.12	0.356	1.64968	2.02601e-05	4.62738e-05
100281286	58.13	19.04	-1.64691	0	0
100281293	349.14	66.606	-2.41837	0	0
100281295	36.326	6.936	-2.41314	0	0
100281296	46.81	22.93	-1.0371	5.80785e-169	1.56243e-169
100281297	9.586	0.68	-3.82535	1.72142e-268	2.99196e-269
100281312	3.26	7.313	1.17423	2.1587e-52	1.48677e-52
100281316	5.596	2.73	-1.02589	2.02041e-18	2.60102e-18
100281319	35.626	9.523	-1.90696	0	0
100281322	14.65	0.01	-10.012	6.11296e-166	1.68194e-166
100281326	104.59	20.48	-2.36577	0	0
100281333	6.58	2.973	-1.17194	2.1779e-41	1.75606e-41
100281353	2.31	0.203	-3.5197	8.82515e-47	6.57879e-47
100281363	0.973	0.306	-1.67421	1.33741e-12	2.10426e-12
100281364	0.023	0.16	3.93347	4.89499e-05	0.000115104
100281367	1.65	0	-8.37059	2.28617e-34	2.05818e-34
100281369	5.63	0.38	-3.88074	2.28976e-134	7.62479e-135
100281373	6.653	2.626	-1.34999	5.8461e-47	4.3478e-47
100281391	18.986	2.573	-2.92392	0	0
100281395	17.58	5.706	-1.57094	2.75768e-233	5.5132e-234
100281398	0.17	0.536	1.69246	5.21758e-09	9.58747e-09
100281401	8.576	20.713	1.27739	8.80302e-175	2.2824e-175
100281403	0.273	0.043	-2.65149	9.29786e-12	1.51217e-11
100281421	3.23	9.59	1.67231	2.00554e-145	6.27238e-146
100281423	2.34	12.28	2.46668	0	0
100281426	2.37	0	-9.52596	1.21153e-64	7.15435e-65
100281430	2.28	0.28	-3.03158	8.27315e-65	4.87512e-65
100281432	14.413	4.61	-1.63341	1.04612e-219	2.20123e-220
100281434	12.266	5.123	-1.27508	6.48176e-108	2.60708e-108
100281436	36.01	17.696	-1.05834	6.71681e-220	1.40998e-220
100281437	15.626	1.2	-3.73596	0	0
100281446	0.476	0.206	-1.20404	2.54507e-06	5.46373e-06
100281448	0.723	2.173	1.56482	2.3959e-13	3.65951e-13
100281458	4.01	0.696	-2.65171	1.14791e-91	5.18368e-92
100281467	191.206	71.14	-1.41445	0	0
100281469	17.083	40.746	1.24315	0	0
100281470	1.163	0.453	-1.3741	1.54912e-17	2.0504e-17
100281471	37.113	12.036	-1.6292	0	0
100281490	6.48	21.11	1.6995	1.96571e-288	3.19795e-289
100281503	4.523	13.36	1.58986	1.00022e-207	2.21088e-208
100281504	134.306	503.536	1.9022	0	0
100281526	179.983	82.96	-1.13258	0	0
100281532	3.95	1.276	-1.62229	3.87075e-64	2.30268e-64
100281558	66.916	22.026	-1.50828	0	0
100281568	0.74	3.02	2.29499	1.84016e-73	9.87549e-74
100281570	1.05	0.336	-1.65149	3.42915e-15	4.90606e-15
100281574	1.383	0.513	-1.44223	1.08016e-15	1.51974e-15
100281577	2.38	6.16	1.35105	5.09504e-79	2.58918e-79
100281591	17.12	1.363	-3.67881	0	0
100281595	53.86	4.323	-3.40103	0	0
100281601	32.5	70.516	1.12254	0	0
100281605	3.876	1.566	-1.26859	1.44521e-39	1.19816e-39
100281608	10.746	4.296	-1.29803	6.17787e-87	2.90555e-87
100281621	6.406	14.633	1.31044	1.93637e-178	4.9213e-179
100281622	234.703	74.36	-1.66189	0	0
100281623	27.98	10.353	-1.42757	8.84951e-100	3.77285e-100
100281625	2.506	42.476	4.12886	0	0
100281627	50.083	22.14	-1.18609	4.79566e-127	1.67903e-127
100281636	2.716	1.156	-1.20949	4.92227e-10	8.63891e-10
100281641	172.613	60.603	-1.50671	0	0
100281643	25.556	4.766	-2.42315	4.94619e-184	1.21753e-184
100281647	58.093	5.906	-3.28529	0	0
100281648	6.213	60.523	3.26294	0	0
100281655	0.123	0.57	2.14292	3.02251e-14	4.46365e-14
100281659	32.946	7.613	-2.04436	0	0
100281663	10.843	2.66	-2.02671	3.95947e-207	8.77177e-208
100281666	0.226	1.703	2.92561	8.74083e-60	5.47837e-60
100281673	14.546	6.56	-1.15812	6.97517e-111	2.73582e-111
100281684	8.98	4.073	-1.13051	1.99137e-79	1.00575e-79
100281688	2.23	0.116	-4.2603	7.95484e-83	3.87448e-83
100281691	1.923	0.443	-2.09756	6.81469e-34	6.18278e-34
100281698	34.81	15.576	-1.14773	1.78037e-255	3.24123e-256
100281699	5.7	20.133	1.81675	0	0
100281712	33.833	16.523	-1.05214	9.73862e-223	2.01754e-223
100281716	0.523	6.363	3.4098	3.13925e-220	6.57417e-221
100281722	35.333	14.67	-1.29365	0	0
100281727	8.883	4.163	-1.01118	5.92173e-54	3.99783e-54
100281729	3.003	0.996	-1.60959	1.76271e-39	1.46248e-39
100281735	29.703	9.973	-1.66844	1.15191e-208	2.53754e-209
100281738	3.926	0.85	-2.15079	3.77371e-107	1.5254e-107
100281743	17.506	2.963	-2.56	0	0
100281762	0.523	4.43	3.5396	2.16823e-186	5.27757e-187
100281763	13.633	2.503	-2.34101	3.01651e-258	5.44268e-259
100281764	16.46	6.613	-1.33449	1.05818e-159	3.02389e-160
100281769	1.74	5.423	1.65813	2.27103e-69	1.27554e-69
100281776	3.236	0.686	-2.2725	1.49316e-95	6.5692e-96
100281785	0.036	0.226	2.51843	1.60204e-07	3.18881e-07
100281789	0.12	1.243	3.68836	5.23367e-54	3.53135e-54
100281801	0.093	0	-5.14463	7.73238e-06	1.71534e-05
100281812	2.83	0.373	-2.94918	5.41025e-61	3.34629e-61
100281816	7.823	3.45	-1.19189	7.42755e-40	6.1272e-40
100281817	4.723	0.016	-8.2711	3.84978e-63	2.31955e-63
100281822	6.636	3.17	-1.07547	1.91726e-29	1.90118e-29
100281826	1.623	0.61	-1.43577	3.63152e-10	6.33589e-10
100281838	0.04	0.253	2.74082	6.47915e-05	0.000153609
100281840	6.206	2.793	-1.15101	6.28693e-42	5.03387e-42
100281842	0.083	1.183	3.80794	2.88394e-19	3.62622e-19
100281848	0.396	0	-6.22519	2.0489e-10	3.5363e-10
100281850	5.123	17.536	1.79186	6.23893e-117	2.35584e-117
100281852	3.566	0.533	-2.73556	1.1493e-75	6.03864e-76
100281853	0.313	1.783	2.50332	2.25277e-27	2.32902e-27
100281855	10.413	0.09	-7.011	1.77297e-172	4.66553e-173
100281857	13.496	0.19	-6.18308	1.16001e-217	2.4655e-218
100281858	5.993	2.313	-1.38311	6.79468e-36	5.95407e-36
100281859	0.923	10.816	3.34	4.09399e-193	9.66828e-194
100281860	0.853	0.17	-2.32135	2.14619e-15	3.05096e-15
100281864	0.863	3.013	1.79423	7.03314e-42	5.63662e-42
100281868	2.66	1.053	-1.37286	2.90166e-16	3.99947e-16
100281876	0.163	0.59	1.85947	6.82396e-09	1.26015e-08
100281879	3.186	7.343	1.20315	5.07768e-35	4.5161e-35
100281883	53.543	26.84	-1.00878	3.42566e-220	7.17823e-221
100281885	0.173	9.206	5.7376	4.26569e-207	9.45548e-208
100281892	0.193	0.916	2.28397	3.58036e-14	5.3009e-14
100281893	41.783	118.44	1.4959	0	0
100281900	0.053	3.06	5.8563	1.12469e-43	8.75512e-44
100281908	25.666	12.436	-1.01897	6.84376e-38	5.81151e-38
100281912	188.45	44.986	-2.09718	0	0
100281916	53.333	25.203	-1.06842	7.22529e-195	1.69096e-195
100281921	4.606	44.02	3.29732	0	0
100281922	5.13	10.99	1.07336	3.11119e-31	2.97547e-31
100281925	6.973	3.4	-1.07373	1.67564e-44	1.28806e-44
100281938	3.6	0.683	-2.40676	7.7695e-34	7.05682e-34
100281945	11.413	59.626	2.41571	1.55488e-306	2.35861e-307
100281946	1.33	0.47	-1.28694	1.9822e-12	3.13932e-12
100281947	39.4	9.646	-2.04209	0	0
100281961	567.95	219.61	-1.38078	0	0
100281962	11.726	4.376	-1.4497	7.45355e-82	3.66851e-82
100281969	1.66	4.43	1.41586	9.10956e-14	1.36658e-13
100281977	18.926	6.366	-1.57826	3.05871e-74	1.62813e-74
100281994	4.11	0.856	-2.25141	5.29823e-74	2.82815e-74
100281995	178.9	438.993	1.29346	0	0
100282012	0.186	0	-4.64184	0.000154458	0.000377618
100282020	1.053	0.323	-1.68429	5.72503e-11	9.6465e-11
100282021	70.466	1.813	-5.2818	0	0
100282025	1.226	2.763	1.04038	5.75408e-17	7.75491e-17
100282039	0.56	0.13	-1.78642	5.5915e-07	1.14916e-06
100282046	3.276	0.88	-1.8144	1.67641e-47	1.23629e-47
100282054	489.67	20.52	-4.52021	0	0
100282063	57.726	205.033	1.85853	0	0
100282066	0.366	7.93	4.44654	1.59256e-90	7.25728e-91
100282073	8.103	0.54	-3.86178	3.78988e-274	6.43556e-275
100282076	94.43	455.23	2.26736	0	0
100282078	0.486	0.13	-1.84789	3.96378e-07	8.07206e-07
100282091	5.736	24.373	2.06218	1.13777e-303	1.74012e-304
100282092	6.87	0.086	-6.35698	2.17347e-153	6.50157e-154
100282109	0.34	5.193	3.97261	2.88555e-85	1.37371e-85
100282111	0.52	0.033	-3.97342	1.21435e-14	1.77029e-14
100282114	0.03	16.423	9.28571	0	0
100282122	0.28	2.556	3.17225	3.39381e-42	2.70933e-42
100282131	4.98	1.526	-1.69773	6.51906e-48	4.77906e-48
100282132	11.7	28.166	1.55245	2.57443e-303	3.95021e-304
100282135	20.146	0.883	-4.38452	5.12893e-248	9.67067e-249
100282139	0.18	0.013	-3.59009	2.14545e-06	4.58037e-06
100282140	2.816	6.126	1.11404	9.69199e-27	1.0169e-26
100282142	98.166	37.336	-1.42491	0	0
100282146	2.96	0.533	-2.46612	7.42031e-54	5.01603e-54
100282173	2	0.533	-1.89661	1.98425e-11	3.27423e-11
100282179	3.173	7.13	1.16516	7.83798e-50	5.57847e-50
100282182	8.233	14.133	1.15794	5.44703e-153	1.63415e-153
100282187	13.81	33.146	1.25926	1.08712e-128	3.76269e-129
100282189	163.88	73.893	-1.15111	0	0
100282203	0.143	1.043	2.81261	1.48255e-17	1.96065e-17
100282209	5.826	0.67	-3.07726	9.04192e-96	3.97012e-96
100282233	1.18	8.883	2.88859	9.39124e-185	2.30465e-185
100282237	0.256	8.966	5.33839	1.40414e-185	3.43354e-186
100282243	1.22	5.583	2.18722	2.67058e-37	2.28746e-37
100282252	28.613	0.77	-5.22038	0	0
100282265	0.313	27.77	6.48514	0	0
100282274	22.553	10.346	-1.14478	2.12011e-66	1.22521e-66
100282285	19.363	2.616	-2.46137	3.85053e-111	1.50689e-111
100282291	2.193	0.953	-1.03001	3.01507e-14	4.45228e-14
100282294	0.203	2.973	3.8954	2.26323e-39	1.88058e-39
100282311	30.71	70.953	1.20867	0	0
100282315	2.673	12.676	2.23987	8.98535e-176	2.31619e-176
100282322	51.066	0.05	-10.0081	0	0
100282326	0.543	0.106	-2.35604	1.30242e-07	2.57746e-07
100282329	10.886	2.82	-1.94874	2.43679e-130	8.34276e-131
100282331	0.076	0.333	2.1351	0.000245213	0.000609453
100282335	34.43	11.323	-1.79363	5.73826e-275	9.70104e-276
100282342	1.2	0.48	-1.32527	8.36536e-10	1.48145e-09
100282360	9.18	15.763	1.07882	1.39074e-66	8.01621e-67
100282368	61.49	10.223	-2.70233	0	0
100282382	7.816	0.01	-9.23352	9.31339e-114	3.57844e-114
100282402	5.456	1.586	-1.60414	5.06985e-75	2.68218e-75
100282404	11.236	1.826	-2.55319	8.45033e-171	2.24374e-171
100282410	15.66	6.906	-1.18242	3.0628e-47	2.26865e-47
100282415	0.07	0.336	2.22297	5.68085e-07	1.16788e-06
100282421	36.583	13.34	-1.33129	1.4902e-221	3.10586e-222
100282431	0.1	0	-4.38846	0.000506354	0.00129633
100282458	5.213	1.71	-1.6071	2.04246e-52	1.4062e-52
100282462	8.133	21.563	1.50402	1.59321e-186	3.87199e-187
100282477	6.986	16.59	1.21378	2.09215e-52	1.44067e-52
100282479	0.22	1.62	2.8563	6.01023e-16	8.36524e-16
100282480	0.94	2.526	1.40622	2.7226e-10	4.7212e-10
100282491	0.643	0.093	-2.7295	1.01825e-07	2.00173e-07
100282498	13.436	22.633	1.11628	2.61282e-124	9.33393e-125
100282501	2.213	0.263	-2.96637	2.83586e-53	1.93012e-53
100282508	6.936	0.1	-6.14615	2.83144e-85	1.34724e-85
100282510	23.18	58.74	1.30482	1.12453e-274	1.90674e-275
100282516	23.143	11.03	-1.02803	4.79133e-88	2.23249e-88
100282520	35.25	15.92	-1.14972	1.54663e-123	5.56184e-124
100282525	45.016	0.016	-11.5819	0	0
100282529	14.256	6.833	-1.07192	6.24838e-36	5.47145e-36
100282556	1.14	3.086	1.48412	1.47494e-32	1.37171e-32
100282558	0.216	0	-4.87389	4.34413e-05	0.000101852
100282581	0.49	1.406	1.50746	7.12314e-11	1.20539e-10
100282599	5.736	14.88	1.36321	4.35861e-60	2.72634e-60
100282604	9.47	24.826	1.40229	1.29246e-196	2.99733e-197
100282611	8.05	2.15	-1.89496	4.66771e-108	1.87452e-108
100282614	1.286	0.196	-2.69973	1.46504e-25	1.57687e-25
100282620	0.106	0	-4.23646	0.000948436	0.00248927
100282622	1.836	0.066	-4.96654	4.45589e-51	3.11457e-51
100282628	0.47	1.253	1.4522	1.46827e-11	2.41088e-11
[truncated: 6,898 more rows]

## Sheet: Supplementary Table 4
Supplementary Table 4 KEGG enrichment analysis of MEpurple module genes
gene_id	kegg_term_mix	kegg_level1_mix	kegg_level2_mix
541881	ko00908//Zeatin biosynthesis	Metabolism	Metabolism of terpenoids and polyketides
541959	ko01100//Metabolic pathways;ko01230//Biosynthesis of amino acids;ko00270//Cysteine and methionine metabolism;ko00920//Sulfur metabolism;ko01110//Biosynthesis of secondary metabolites;ko01200//Carbon metabolism	Metabolism	Global and overview maps;Amino acid metabolism;Energy metabolism
542407	ko04075//Plant hormone signal transduction	Environmental Information Processing	Signal transduction
542630	ko00480//Glutathione metabolism	Metabolism	Metabolism of other amino acids
606426	ko00860//Porphyrin and chlorophyll metabolism;ko01110//Biosynthesis of secondary metabolites	Metabolism	Global and overview maps;Metabolism of cofactors and vitamins
100191664	ko00942//Anthocyanin biosynthesis	Metabolism	Biosynthesis of other secondary metabolites
100191750	ko01100//Metabolic pathways;ko00945//Stilbenoid, diarylheptanoid and gingerol biosynthesis;ko01110//Biosynthesis of secondary metabolites;ko00940//Phenylpropanoid biosynthesis;ko00941//Flavonoid biosynthesis;ko00073//Cutin, suberine and wax biosynthesis	Metabolism	Lipid metabolism;Global and overview maps;Biosynthesis of other secondary metabolites
100192089	ko04120//Ubiquitin mediated proteolysis	Genetic Information Processing	Folding, sorting and degradation
100192922	ko01100//Metabolic pathways;ko00564//Glycerophospholipid metabolism	Metabolism	Lipid metabolism;Global and overview maps
100194132	ko01100//Metabolic pathways;ko00562//Inositol phosphate metabolism;ko04070//Phosphatidylinositol signaling system	Metabolism;Environmental Information Processing	Signal transduction;Global and overview maps;Carbohydrate metabolism
100217195	ko04016//MAPK signaling pathway - plant	Environmental Information Processing	Signal transduction
100240695	ko04136//Autophagy - other	Cellular Processes	Transport and catabolism
100240698	ko04136//Autophagy - other	Cellular Processes	Transport and catabolism
100272880	ko03013//RNA transport;ko03015//mRNA surveillance pathway	Genetic Information Processing	Translation
100273295	ko04144//Endocytosis	Cellular Processes	Transport and catabolism
100273840	ko04626//Plant-pathogen interaction	Organismal Systems	Environmental adaptation
100274265	ko00770//Pantothenate and CoA biosynthesis;ko01100//Metabolic pathways;ko00410//beta-Alanine metabolism;ko00240//Pyrimidine metabolism	Metabolism	Nucleotide metabolism;Global and overview maps;Metabolism of cofactors and vitamins;Metabolism of other amino acids
100275322	ko04141//Protein processing in endoplasmic reticulum;ko03013//RNA transport;ko03015//mRNA surveillance pathway	Genetic Information Processing	Translation;Folding, sorting and degradation
100275497	ko00511//Other glycan degradation	Metabolism	Glycan biosynthesis and metabolism
100276213	ko00940//Phenylpropanoid biosynthesis;ko01100//Metabolic pathways;ko01110//Biosynthesis of secondary metabolites	Metabolism	Global and overview maps;Biosynthesis of other secondary metabolites
100277063	ko03015//mRNA surveillance pathway;ko03013//RNA transport	Genetic Information Processing	Translation
100277143	ko00520//Amino sugar and nucleotide sugar metabolism;ko01100//Metabolic pathways;ko04016//MAPK signaling pathway - plant	Metabolism;Environmental Information Processing	Carbohydrate metabolism;Signal transduction;Global and overview maps
100277191	ko00230//Purine metabolism;ko00240//Pyrimidine metabolism;ko03020//RNA polymerase;ko01100//Metabolic pathways	Genetic Information Processing;Metabolism	Transcription;Nucleotide metabolism;Global and overview maps
100277278	ko03015//mRNA surveillance pathway;ko03013//RNA transport	Genetic Information Processing	Translation
100277347	ko03013//RNA transport;ko03015//mRNA surveillance pathway	Genetic Information Processing	Translation
100277808	ko04626//Plant-pathogen interaction	Organismal Systems	Environmental adaptation
100278069	ko03015//mRNA surveillance pathway;ko03013//RNA transport	Genetic Information Processing	Translation
100279141	ko04144//Endocytosis	Cellular Processes	Transport and catabolism
100279376	ko04146//Peroxisome	Cellular Processes	Transport and catabolism
100279390	ko00360//Phenylalanine metabolism;ko01110//Biosynthesis of secondary metabolites;ko01100//Metabolic pathways;ko00130//Ubiquinone and other terpenoid-quinone biosynthesis;ko00940//Phenylpropanoid biosynthesis	Metabolism	Global and overview maps;Amino acid metabolism;Metabolism of cofactors and vitamins;Biosynthesis of other secondary metabolites
100279517	ko04016//MAPK signaling pathway - plant;ko04626//Plant-pathogen interaction	Environmental Information Processing;Organismal Systems	Signal transduction;Environmental adaptation
100279748	ko01110//Biosynthesis of secondary metabolites;ko01200//Carbon metabolism;ko00710//Carbon fixation in photosynthetic organisms;ko01100//Metabolic pathways;ko00020//Citrate cycle (TCA cycle);ko00620//Pyruvate metabolism;ko00010//Glycolysis / Gluconeogenesis	Metabolism	Energy metabolism;Global and overview maps;Carbohydrate metabolism
100279784	ko00040//Pentose and glucuronate interconversions;ko01100//Metabolic pathways;ko03015//mRNA surveillance pathway;ko03013//RNA transport	Metabolism;Genetic Information Processing	Global and overview maps;Carbohydrate metabolism;Translation
100280099	ko00940//Phenylpropanoid biosynthesis;ko01100//Metabolic pathways;ko00460//Cyanoamino acid metabolism;ko01110//Biosynthesis of secondary metabolites	Metabolism	Biosynthesis of other secondary metabolites;Metabolism of other amino acids;Global and overview maps
100280163	ko02010//ABC transporters	Environmental Information Processing	Membrane transport
100280561	ko01110//Biosynthesis of secondary metabolites;ko00940//Phenylpropanoid biosynthesis;ko01100//Metabolic pathways	Metabolism	Global and overview maps;Biosynthesis of other secondary metabolites
100281003	ko04075//Plant hormone signal transduction	Environmental Information Processing	Signal transduction
100281115	ko01110//Biosynthesis of secondary metabolites;ko00860//Porphyrin and chlorophyll metabolism;ko01100//Metabolic pathways	Metabolism	Global and overview maps;Metabolism of cofactors and vitamins
100281227	ko03013//RNA transport;ko03018//RNA degradation;ko03015//mRNA surveillance pathway	Genetic Information Processing	Folding, sorting and degradation;Translation
100281800	ko03015//mRNA surveillance pathway;ko03013//RNA transport	Genetic Information Processing	Translation
100282067	ko04144//Endocytosis	Cellular Processes	Transport and catabolism
100282477	ko00500//Starch and sucrose metabolism;ko00240//Pyrimidine metabolism;ko00740//Riboflavin metabolism;ko00230//Purine metabolism;ko00770//Pantothenate and CoA biosynthesis;ko01100//Metabolic pathways;ko00760//Nicotinate and nicotinamide metabolism	Metabolism	Global and overview maps;Metabolism of cofactors and vitamins;Nucleotide metabolism;Carbohydrate metabolism
100282888	ko00330//Arginine and proline metabolism;ko00270//Cysteine and methionine metabolism;ko01100//Metabolic pathways	Metabolism	Amino acid metabolism;Global and overview maps
100283078	ko00514//Other types of O-glycan biosynthesis	Metabolism	Glycan biosynthesis and metabolism
100283961	ko00350//Tyrosine metabolism;ko00450//Selenocompound metabolism;ko01110//Biosynthesis of secondary metabolites;ko00380//Tryptophan metabolism;ko00360//Phenylalanine metabolism;ko01230//Biosynthesis of amino acids;ko00960//Tropane, piperidine and pyridine alkaloid biosynthesis;ko00950//Isoquinoline alkaloid biosynthesis;ko01100//Metabolic pathways;ko00400//Phenylalanine, tyrosine and tryptophan bi…	Metabolism	Metabolism of other amino acids;Amino acid metabolism;Global and overview maps;Biosynthesis of other secondary metabolites
100284370	ko01110//Biosynthesis of secondary metabolites;ko00904//Diterpenoid biosynthesis	Metabolism	Metabolism of terpenoids and polyketides;Global and overview maps
100284412	ko03015//mRNA surveillance pathway;ko03013//RNA transport	Genetic Information Processing	Translation
100284831	ko04070//Phosphatidylinositol signaling system;ko04016//MAPK signaling pathway - plant;ko04626//Plant-pathogen interaction	Environmental Information Processing;Organismal Systems	Environmental adaptation;Signal transduction
100284942	ko04144//Endocytosis	Cellular Processes	Transport and catabolism
100285354	ko01100//Metabolic pathways;ko03020//RNA polymerase;ko00240//Pyrimidine metabolism;ko00230//Purine metabolism	Genetic Information Processing;Metabolism	Nucleotide metabolism;Transcription;Global and overview maps
100285836	ko03050//Proteasome	Genetic Information Processing	Folding, sorting and degradation
100286157	ko01110//Biosynthesis of secondary metabolites;ko00062//Fatty acid elongation	Metabolism	Lipid metabolism;Global and overview maps
100286314	ko02010//ABC transporters	Environmental Information Processing	Membrane transport
100382468	ko04144//Endocytosis	Cellular Processes	Transport and catabolism
100382495	ko00195//Photosynthesis	Metabolism	Energy metabolism
100383089	ko03015//mRNA surveillance pathway;ko03013//RNA transport	Genetic Information Processing	Translation
100383126	ko04075//Plant hormone signal transduction	Environmental Information Processing	Signal transduction
100502214	ko04075//Plant hormone signal transduction	Environmental Information Processing	Signal transduction
100502430	ko00940//Phenylpropanoid biosynthesis;ko01110//Biosynthesis of secondary metabolites;ko01100//Metabolic pathways	Metabolism	Biosynthesis of other secondary metabolites;Global and overview maps
103625905	ko04070//Phosphatidylinositol signaling system;ko01100//Metabolic pathways;ko00562//Inositol phosphate metabolism;ko04144//Endocytosis	Environmental Information Processing;Metabolism;Cellular Processes	Global and overview maps;Signal transduction;Transport and catabolism;Carbohydrate metabolism
103627695	ko00410//beta-Alanine metabolism;ko01100//Metabolic pathways;ko00240//Pyrimidine metabolism;ko00520//Amino sugar and nucleotide sugar metabolism;ko00770//Pantothenate and CoA biosynthesis	Metabolism	Carbohydrate metabolism;Metabolism of other amino acids;Global and overview maps;Metabolism of cofactors and vitamins;Nucleotide metabolism
103627824	ko03015//mRNA surveillance pathway;ko03013//RNA transport	Genetic Information Processing	Translation
103628663	ko03040//Spliceosome	Genetic Information Processing	Transcription
103629584	ko03010//Ribosome	Genetic Information Processing	Translation
103629835	ko00940//Phenylpropanoid biosynthesis;ko01100//Metabolic pathways;ko01110//Biosynthesis of secondary metabolites	Metabolism	Biosynthesis of other secondary metabolites;Global and overview maps
103630655	ko00562//Inositol phosphate metabolism;ko01100//Metabolic pathways;ko04070//Phosphatidylinositol signaling system	Environmental Information Processing;Metabolism	Signal transduction;Carbohydrate metabolism;Global and overview maps
103631978	ko01230//Biosynthesis of amino acids;ko00270//Cysteine and methionine metabolism;ko01110//Biosynthesis of secondary metabolites;ko00450//Selenocompound metabolism;ko01100//Metabolic pathways	Metabolism	Metabolism of other amino acids;Amino acid metabolism;Global and overview maps
103632874	ko00052//Galactose metabolism;ko00010//Glycolysis / Gluconeogenesis;ko01100//Metabolic pathways;ko00051//Fructose and mannose metabolism;ko03018//RNA degradation;ko03015//mRNA surveillance pathway;ko01200//Carbon metabolism;ko03013//RNA transport;ko00030//Pentose phosphate pathway;ko01230//Biosynthesis of amino acids;ko01110//Biosynthesis of secondary metabolites	Genetic Information Processing;Metabolism	Global and overview maps;Folding, sorting and degradation;Translation;Carbohydrate metabolism
103633553	ko03440//Homologous recombination;ko03430//Mismatch repair;ko03030//DNA replication;ko03420//Nucleotide excision repair	Genetic Information Processing	Replication and repair
103635052	ko03020//RNA polymerase;ko00360//Phenylalanine metabolism;ko01100//Metabolic pathways;ko00330//Arginine and proline metabolism;ko00240//Pyrimidine metabolism;ko00230//Purine metabolism;ko00380//Tryptophan metabolism	Metabolism;Genetic Information Processing	Transcription;Nucleotide metabolism;Amino acid metabolism;Global and overview maps
103635662	ko04075//Plant hormone signal transduction	Environmental Information Processing	Signal transduction
103635734	ko00220//Arginine biosynthesis;ko01230//Biosynthesis of amino acids;ko01210//2-Oxocarboxylic acid metabolism;ko01100//Metabolic pathways;ko01110//Biosynthesis of secondary metabolites	Metabolism	Amino acid metabolism;Global and overview maps
103636116	ko01110//Biosynthesis of secondary metabolites;ko00940//Phenylpropanoid biosynthesis;ko01100//Metabolic pathways	Metabolism	Biosynthesis of other secondary metabolites;Global and overview maps
103636985	ko01100//Metabolic pathways;ko01110//Biosynthesis of secondary metabolites;ko00480//Glutathione metabolism;ko01200//Carbon metabolism;ko00030//Pentose phosphate pathway;ko00910//Nitrogen metabolism;ko00970//Aminoacyl-tRNA biosynthesis	Genetic Information Processing;Metabolism	Carbohydrate metabolism;Energy metabolism;Global and overview maps;Metabolism of other amino acids;Translation
103637538	ko03015//mRNA surveillance pathway;ko03013//RNA transport	Genetic Information Processing	Translation
103641953	ko03015//mRNA surveillance pathway;ko03013//RNA transport	Genetic Information Processing	Translation
103643155	ko03013//RNA transport	Genetic Information Processing	Translation
103643375	ko01100//Metabolic pathways;ko00940//Phenylpropanoid biosynthesis;ko01110//Biosynthesis of secondary metabolites	Metabolism	Global and overview maps;Biosynthesis of other secondary metabolites
103644285	ko00051//Fructose and mannose metabolism	Metabolism	Carbohydrate metabolism
103645040	ko01100//Metabolic pathways;ko00380//Tryptophan metabolism	Metabolism	Amino acid metabolism;Global and overview maps
103650717	ko04626//Plant-pathogen interaction	Organismal Systems	Environmental adaptation
103650973	ko00062//Fatty acid elongation;ko01110//Biosynthesis of secondary metabolites	Metabolism	Lipid metabolism;Global and overview maps
103651041	ko03008//Ribosome biogenesis in eukaryotes;ko03013//RNA transport	Genetic Information Processing	Translation
103651345	ko01200//Carbon metabolism;ko00561//Glycerolipid metabolism;ko00630//Glyoxylate and dicarboxylate metabolism;ko01110//Biosynthesis of secondary metabolites;ko01100//Metabolic pathways;ko00260//Glycine, serine and threonine metabolism	Metabolism	Global and overview maps;Amino acid metabolism;Lipid metabolism;Carbohydrate metabolism
103651941	ko01110//Biosynthesis of secondary metabolites;ko00480//Glutathione metabolism;ko00910//Nitrogen metabolism;ko00970//Aminoacyl-tRNA biosynthesis;ko01200//Carbon metabolism;ko01100//Metabolic pathways;ko00030//Pentose phosphate pathway	Genetic Information Processing;Metabolism	Global and overview maps;Energy metabolism;Metabolism of other amino acids;Carbohydrate metabolism;Translation
103653206	ko00100//Steroid biosynthesis	Metabolism	Lipid metabolism
103653401	ko00130//Ubiquinone and other terpenoid-quinone biosynthesis;ko01100//Metabolic pathways;ko01110//Biosynthesis of secondary metabolites;ko00360//Phenylalanine metabolism;ko00940//Phenylpropanoid biosynthesis	Metabolism	Global and overview maps;Biosynthesis of other secondary metabolites;Amino acid metabolism;Metabolism of cofactors and vitamins
103654233	ko04070//Phosphatidylinositol signaling system;ko04016//MAPK signaling pathway - plant;ko04626//Plant-pathogen interaction	Organismal Systems;Environmental Information Processing	Environmental adaptation;Signal transduction
103655203	ko00910//Nitrogen metabolism	Metabolism	Energy metabolism
109939403	ko00604//Glycosphingolipid biosynthesis - ganglio series;ko01100//Metabolic pathways;ko00603//Glycosphingolipid biosynthesis - globo and isoglobo series;ko03015//mRNA surveillance pathway;ko03013//RNA transport	Metabolism;Genetic Information Processing	Translation;Global and overview maps;Glycan biosynthesis and metabolism
109941188	ko01100//Metabolic pathways;ko01212//Fatty acid metabolism;ko00640//Propanoate metabolism;ko00480//Glutathione metabolism;ko01110//Biosynthesis of secondary metabolites;ko01200//Carbon metabolism;ko00061//Fatty acid biosynthesis;ko00620//Pyruvate metabolism	Metabolism	Carbohydrate metabolism;Metabolism of other amino acids;Global and overview maps;Lipid metabolism
109942402	ko03015//mRNA surveillance pathway;ko03013//RNA transport	Genetic Information Processing	Translation
109943123	ko00500//Starch and sucrose metabolism;ko01100//Metabolic pathways;ko00052//Galactose metabolism	Metabolism	Global and overview maps;Carbohydrate metabolism
109946095	ko01100//Metabolic pathways;ko04016//MAPK signaling pathway - plant;ko00230//Purine metabolism;ko01110//Biosynthesis of secondary metabolites;ko00240//Pyrimidine metabolism	Environmental Information Processing;Metabolism	Nucleotide metabolism;Global and overview maps;Signal transduction

## Sheet: Supplementary Table 5
Supplementary Table 5 KEGG enrichment analysis of MEgreenyellow module genes
gene_id	kegg_term_mix	kegg_level1_mix	kegg_level2_mix
541624	ko04075//Plant hormone signal transduction	Environmental Information Processing	Signal transduction
541630	ko04075//Plant hormone signal transduction	Environmental Information Processing	Signal transduction
541633	ko04075//Plant hormone signal transduction	Environmental Information Processing	Signal transduction
541800	ko01200//Carbon metabolism;ko00230//Purine metabolism;ko01110//Biosynthesis of secondary metabolites;ko00710//Carbon fixation in photosynthetic organisms;ko01100//Metabolic pathways;ko03015//mRNA surveillance pathway;ko01230//Biosynthesis of amino acids;ko00030//Pentose phosphate pathway;ko03020//RNA polymerase;ko00240//Pyrimidine metabolism;ko03013//RNA transport	Metabolism;Genetic Information Processing	Carbohydrate metabolism;Nucleotide metabolism;Translation;Transcription;Energy metabolism;Global and overview maps
542680	ko02010//ABC transporters	Environmental Information Processing	Membrane transport
542734	ko00480//Glutathione metabolism	Metabolism	Metabolism of other amino acids
100135421	ko01110//Biosynthesis of secondary metabolites;ko00941//Flavonoid biosynthesis;ko01100//Metabolic pathways	Metabolism	Biosynthesis of other secondary metabolites;Global and overview maps
100191269	ko04144//Endocytosis	Cellular Processes	Transport and catabolism
100191590	ko03013//RNA transport;ko03015//mRNA surveillance pathway	Genetic Information Processing	Translation
100191671	ko01230//Biosynthesis of amino acids;ko01100//Metabolic pathways;ko00010//Glycolysis / Gluconeogenesis;ko00260//Glycine, serine and threonine metabolism;ko01200//Carbon metabolism;ko01110//Biosynthesis of secondary metabolites	Metabolism	Carbohydrate metabolism;Amino acid metabolism;Global and overview maps
100191697	ko00906//Carotenoid biosynthesis	Metabolism	Metabolism of terpenoids and polyketides
100191765	ko01200//Carbon metabolism;ko01100//Metabolic pathways;ko00630//Glyoxylate and dicarboxylate metabolism;ko01110//Biosynthesis of secondary metabolites;ko00260//Glycine, serine and threonine metabolism	Metabolism	Amino acid metabolism;Global and overview maps;Carbohydrate metabolism
100191789	ko00902//Monoterpenoid biosynthesis;ko01110//Biosynthesis of secondary metabolites	Metabolism	Global and overview maps;Metabolism of terpenoids and polyketides
100191881	ko03015//mRNA surveillance pathway;ko03013//RNA transport	Genetic Information Processing	Translation
100191958	ko03010//Ribosome	Genetic Information Processing	Translation
100192007	ko04075//Plant hormone signal transduction	Environmental Information Processing	Signal transduction
100192556	ko01110//Biosynthesis of secondary metabolites;ko00902//Monoterpenoid biosynthesis	Metabolism	Global and overview maps;Metabolism of terpenoids and polyketides
100192610	ko00230//Purine metabolism;ko00240//Pyrimidine metabolism;ko00760//Nicotinate and nicotinamide metabolism;ko01100//Metabolic pathways;ko01110//Biosynthesis of secondary metabolites	Metabolism	Metabolism of cofactors and vitamins;Nucleotide metabolism;Global and overview maps
100192682	ko03030//DNA replication;ko01100//Metabolic pathways;ko00240//Pyrimidine metabolism;ko00230//Purine metabolism;ko03420//Nucleotide excision repair;ko03410//Base excision repair	Metabolism;Genetic Information Processing	Nucleotide metabolism;Replication and repair;Global and overview maps
100192892	ko03010//Ribosome	Genetic Information Processing	Translation
100192951	ko00562//Inositol phosphate metabolism;ko04145//Phagosome;ko04070//Phosphatidylinositol signaling system	Metabolism;Cellular Processes;Environmental Information Processing	Transport and catabolism;Carbohydrate metabolism;Signal transduction
100192993	ko01110//Biosynthesis of secondary metabolites;ko00220//Arginine biosynthesis;ko01230//Biosynthesis of amino acids;ko01100//Metabolic pathways	Metabolism	Amino acid metabolism;Global and overview maps
100193083	ko04120//Ubiquitin mediated proteolysis	Genetic Information Processing	Folding, sorting and degradation
100193105	ko00230//Purine metabolism;ko00240//Pyrimidine metabolism	Metabolism	Nucleotide metabolism
100193589	ko04146//Peroxisome	Cellular Processes	Transport and catabolism
100194036	ko03050//Proteasome	Genetic Information Processing	Folding, sorting and degradation
100194055	ko00053//Ascorbate and aldarate metabolism;ko01110//Biosynthesis of secondary metabolites;ko01100//Metabolic pathways	Metabolism	Global and overview maps;Carbohydrate metabolism
100194178	ko03013//RNA transport;ko03015//mRNA surveillance pathway	Genetic Information Processing	Translation
100194227	ko01100//Metabolic pathways;ko01110//Biosynthesis of secondary metabolites	Metabolism	Global and overview maps
100194399	ko03010//Ribosome	Genetic Information Processing	Translation
100194404	ko00010//Glycolysis / Gluconeogenesis;ko01110//Biosynthesis of secondary metabolites;ko01100//Metabolic pathways	Metabolism	Global and overview maps;Carbohydrate metabolism
100216552	ko01100//Metabolic pathways;ko00600//Sphingolipid metabolism	Metabolism	Lipid metabolism;Global and overview maps
100216571	ko00330//Arginine and proline metabolism;ko01100//Metabolic pathways	Metabolism	Global and overview maps;Amino acid metabolism
100216782	ko00710//Carbon fixation in photosynthetic organisms;ko00620//Pyruvate metabolism;ko04075//Plant hormone signal transduction;ko01100//Metabolic pathways;ko01200//Carbon metabolism	Environmental Information Processing;Metabolism	Global and overview maps;Energy metabolism;Signal transduction;Carbohydrate metabolism
100216931	ko01100//Metabolic pathways;ko00190//Oxidative phosphorylation	Metabolism	Global and overview maps;Energy metabolism
100217183	ko00902//Monoterpenoid biosynthesis;ko01110//Biosynthesis of secondary metabolites	Metabolism	Global and overview maps;Metabolism of terpenoids and polyketides
100272346	ko03050//Proteasome	Genetic Information Processing	Folding, sorting and degradation
100272476	ko04120//Ubiquitin mediated proteolysis	Genetic Information Processing	Folding, sorting and degradation
100272503	ko03030//DNA replication;ko03430//Mismatch repair;ko03420//Nucleotide excision repair;ko03440//Homologous recombination	Genetic Information Processing	Replication and repair
100272514	ko00190//Oxidative phosphorylation	Metabolism	Energy metabolism
100272749	ko03040//Spliceosome	Genetic Information Processing	Transcription
100272753	ko03040//Spliceosome	Genetic Information Processing	Transcription
100273051	ko01110//Biosynthesis of secondary metabolites;ko00944//Flavone and flavonol biosynthesis	Metabolism	Biosynthesis of other secondary metabolites;Global and overview maps
100273313	ko04144//Endocytosis	Cellular Processes	Transport and catabolism
100273454	ko01110//Biosynthesis of secondary metabolites;ko00940//Phenylpropanoid biosynthesis;ko01100//Metabolic pathways	Metabolism	Biosynthesis of other secondary metabolites;Global and overview maps
100273624	ko00960//Tropane, piperidine and pyridine alkaloid biosynthesis;ko01110//Biosynthesis of secondary metabolites;ko01100//Metabolic pathways	Metabolism	Global and overview maps;Biosynthesis of other secondary metabolites
100273662	ko03018//RNA degradation;ko03440//Homologous recombination	Genetic Information Processing	Folding, sorting and degradation;Replication and repair
100273828	ko03050//Proteasome	Genetic Information Processing	Folding, sorting and degradation
100274062	ko00480//Glutathione metabolism;ko00270//Cysteine and methionine metabolism;ko01100//Metabolic pathways	Metabolism	Metabolism of other amino acids;Amino acid metabolism;Global and overview maps
100275470	ko01110//Biosynthesis of secondary metabolites;ko00940//Phenylpropanoid biosynthesis;ko01100//Metabolic pathways	Metabolism	Biosynthesis of other secondary metabolites;Global and overview maps
100275655	ko03015//mRNA surveillance pathway;ko03013//RNA transport	Genetic Information Processing	Translation
100275846	ko04144//Endocytosis	Cellular Processes	Transport and catabolism
100275878	ko03015//mRNA surveillance pathway;ko03013//RNA transport	Genetic Information Processing	Translation
100276553	ko03013//RNA transport;ko03015//mRNA surveillance pathway	Genetic Information Processing	Translation
100276996	ko04712//Circadian rhythm - plant	Organismal Systems	Environmental adaptation
100277100	ko00600//Sphingolipid metabolism;ko01100//Metabolic pathways	Metabolism	Global and overview maps;Lipid metabolism
100277165	ko04144//Endocytosis	Cellular Processes	Transport and catabolism
100277728	ko04141//Protein processing in endoplasmic reticulum;ko04145//Phagosome;ko03060//Protein export	Cellular Processes;Genetic Information Processing	Transport and catabolism;Folding, sorting and degradation
100278127	ko00195//Photosynthesis;ko01100//Metabolic pathways	Metabolism	Global and overview maps;Energy metabolism
100278152	ko00500//Starch and sucrose metabolism	Metabolism	Carbohydrate metabolism
100278196	ko03013//RNA transport;ko03015//mRNA surveillance pathway	Genetic Information Processing	Translation
100278754	ko00910//Nitrogen metabolism	Metabolism	Energy metabolism
100278824	ko04075//Plant hormone signal transduction	Environmental Information Processing	Signal transduction
100279202	ko03022//Basal transcription factors	Genetic Information Processing	Transcription
100279271	ko04146//Peroxisome	Cellular Processes	Transport and catabolism
100279295	ko03008//Ribosome biogenesis in eukaryotes	Genetic Information Processing	Translation
100279330	ko00520//Amino sugar and nucleotide sugar metabolism;ko04016//MAPK signaling pathway - plant;ko01100//Metabolic pathways	Environmental Information Processing;Metabolism	Signal transduction;Global and overview maps;Carbohydrate metabolism
100279445	ko04016//MAPK signaling pathway - plant	Environmental Information Processing	Signal transduction
100279508	ko00520//Amino sugar and nucleotide sugar metabolism;ko01100//Metabolic pathways	Metabolism	Global and overview maps;Carbohydrate metabolism
100279546	ko00942//Anthocyanin biosynthesis	Metabolism	Biosynthesis of other secondary metabolites
100279598	ko00232//Caffeine metabolism;ko00380//Tryptophan metabolism;ko01110//Biosynthesis of secondary metabolites;ko01100//Metabolic pathways;ko00591//Linoleic acid metabolism	Metabolism	Biosynthesis of other secondary metabolites;Global and overview maps;Amino acid metabolism;Lipid metabolism
100279708	ko00790//Folate biosynthesis;ko01100//Metabolic pathways	Metabolism	Global and overview maps;Metabolism of cofactors and vitamins
100279715	ko01100//Metabolic pathways;ko00520//Amino sugar and nucleotide sugar metabolism;ko04016//MAPK signaling pathway - plant	Environmental Information Processing;Metabolism	Signal transduction;Carbohydrate metabolism;Global and overview maps
100279920	ko03050//Proteasome	Genetic Information Processing	Folding, sorting and degradation
100279968	ko00904//Diterpenoid biosynthesis	Metabolism	Metabolism of terpenoids and polyketides
100280003	ko00564//Glycerophospholipid metabolism	Metabolism	Lipid metabolism
100280150	ko03018//RNA degradation;ko04075//Plant hormone signal transduction	Environmental Information Processing;Genetic Information Processing	Folding, sorting and degradation;Signal transduction
100280195	ko00901//Indole alkaloid biosynthesis;ko01110//Biosynthesis of secondary metabolites	Metabolism	Global and overview maps;Biosynthesis of other secondary metabolites
100280450	ko04146//Peroxisome	Cellular Processes	Transport and catabolism
100281859	ko00940//Phenylpropanoid biosynthesis;ko04016//MAPK signaling pathway - plant;ko00520//Amino sugar and nucleotide sugar metabolism;ko01110//Biosynthesis of secondary metabolites;ko01100//Metabolic pathways	Metabolism;Environmental Information Processing	Carbohydrate metabolism;Signal transduction;Global and overview maps;Biosynthesis of other secondary metabolites
100282122	ko01110//Biosynthesis of secondary metabolites;ko00902//Monoterpenoid biosynthesis	Metabolism	Metabolism of terpenoids and polyketides;Global and overview maps
100282233	ko01200//Carbon metabolism;ko00620//Pyruvate metabolism;ko01110//Biosynthesis of secondary metabolites;ko01100//Metabolic pathways;ko00010//Glycolysis / Gluconeogenesis;ko00020//Citrate cycle (TCA cycle)	Metabolism	Carbohydrate metabolism;Global and overview maps
100282315	ko00970//Aminoacyl-tRNA biosynthesis	Genetic Information Processing	Translation
100283452	ko01200//Carbon metabolism;ko00620//Pyruvate metabolism;ko00010//Glycolysis / Gluconeogenesis;ko01100//Metabolic pathways;ko00230//Purine metabolism;ko01110//Biosynthesis of secondary metabolites;ko01230//Biosynthesis of amino acids	Metabolism	Nucleotide metabolism;Carbohydrate metabolism;Global and overview maps
100284907	ko04144//Endocytosis	Cellular Processes	Transport and catabolism
100284924	ko03420//Nucleotide excision repair;ko04120//Ubiquitin mediated proteolysis;ko04141//Protein processing in endoplasmic reticulum	Genetic Information Processing	Replication and repair;Folding, sorting and degradation
100285413	ko04120//Ubiquitin mediated proteolysis;ko04141//Protein processing in endoplasmic reticulum	Genetic Information Processing	Folding, sorting and degradation
100285596	ko04144//Endocytosis	Cellular Processes	Transport and catabolism
100286006	ko04146//Peroxisome	Cellular Processes	Transport and catabolism
100286318	ko00940//Phenylpropanoid biosynthesis;ko01110//Biosynthesis of secondary metabolites;ko01100//Metabolic pathways	Metabolism	Global and overview maps;Biosynthesis of other secondary metabolites
100286332	ko03015//mRNA surveillance pathway;ko03013//RNA transport	Genetic Information Processing	Translation
100304144	ko04144//Endocytosis;ko01110//Biosynthesis of secondary metabolites;ko03040//Spliceosome;ko04141//Protein processing in endoplasmic reticulum;ko00901//Indole alkaloid biosynthesis	Cellular Processes;Genetic Information Processing;Metabolism	Global and overview maps;Biosynthesis of other secondary metabolites;Transcription;Folding, sorting and degradation;Transport and catabolism
100304242	ko01110//Biosynthesis of secondary metabolites;ko00130//Ubiquinone and other terpenoid-quinone biosynthesis;ko00564//Glycerophospholipid metabolism;ko01100//Metabolic pathways;ko00240//Pyrimidine metabolism;ko00230//Purine metabolism;ko00360//Phenylalanine metabolism;ko03020//RNA polymerase;ko00940//Phenylpropanoid biosynthesis	Genetic Information Processing;Metabolism	Transcription;Nucleotide metabolism;Biosynthesis of other secondary metabolites;Amino acid metabolism;Metabolism of cofactors and vitamins;Global and overview maps;Lipid metabolism
100304419	ko01100//Metabolic pathways;ko00564//Glycerophospholipid metabolism;ko01110//Biosynthesis of secondary metabolites	Metabolism	Global and overview maps;Lipid metabolism
100381355	ko04141//Protein processing in endoplasmic reticulum	Genetic Information Processing	Folding, sorting and degradation
100381448	ko01100//Metabolic pathways;ko00563//Glycosylphosphatidylinositol (GPI)-anchor biosynthesis	Metabolism	Glycan biosynthesis and metabolism;Global and overview maps
100381567	ko03008//Ribosome biogenesis in eukaryotes;ko00760//Nicotinate and nicotinamide metabolism;ko01100//Metabolic pathways	Metabolism;Genetic Information Processing	Metabolism of cofactors and vitamins;Global and overview maps;Translation
100381632	ko00190//Oxidative phosphorylation;ko01100//Metabolic pathways	Metabolism	Energy metabolism;Global and overview maps
100381653	ko04144//Endocytosis	Cellular Processes	Transport and catabolism
100381714	ko04141//Protein processing in endoplasmic reticulum	Genetic Information Processing	Folding, sorting and degradation
100381817	ko00600//Sphingolipid metabolism;ko04141//Protein processing in endoplasmic reticulum;ko01100//Metabolic pathways	Genetic Information Processing;Metabolism	Lipid metabolism;Folding, sorting and degradation;Global and overview maps
100381893	ko03015//mRNA surveillance pathway;ko03013//RNA transport;ko03018//RNA degradation	Genetic Information Processing	Folding, sorting and degradation;Translation
100382133	ko03013//RNA transport	Genetic Information Processing	Translation
100382161	ko03010//Ribosome	Genetic Information Processing	Translation
100382258	ko03010//Ribosome	Genetic Information Processing	Translation
100382354	ko04712//Circadian rhythm - plant	Organismal Systems	Environmental adaptation
100382498	ko03450//Non-homologous end-joining	Genetic Information Processing	Replication and repair
100382834	ko03420//Nucleotide excision repair;ko03440//Homologous recombination;ko03430//Mismatch repair;ko03030//DNA replication	Genetic Information Processing	Replication and repair
100382861	ko04144//Endocytosis	Cellular Processes	Transport and catabolism
100382865	ko01110//Biosynthesis of secondary metabolites;ko00100//Steroid biosynthesis	Metabolism	Lipid metabolism;Global and overview maps
100382949	ko00906//Carotenoid biosynthesis	Metabolism	Metabolism of terpenoids and polyketides
100383266	ko01110//Biosynthesis of secondary metabolites;ko00860//Porphyrin and chlorophyll metabolism;ko01100//Metabolic pathways	Metabolism	Global and overview maps;Metabolism of cofactors and vitamins
100383355	ko00603//Glycosphingolipid biosynthesis - globo and isoglobo series;ko01100//Metabolic pathways;ko00561//Glycerolipid metabolism;ko00052//Galactose metabolism;ko00600//Sphingolipid metabolism	Metabolism	Glycan biosynthesis and metabolism;Lipid metabolism;Global and overview maps;Carbohydrate metabolism
100383362	ko04075//Plant hormone signal transduction;ko03010//Ribosome	Genetic Information Processing;Environmental Information Processing	Translation;Signal transduction
100383411	ko00190//Oxidative phosphorylation	Metabolism	Energy metabolism
100383514	ko00520//Amino sugar and nucleotide sugar metabolism;ko01100//Metabolic pathways	Metabolism	Carbohydrate metabolism;Global and overview maps
100383572	ko04144//Endocytosis	Cellular Processes	Transport and catabolism
100383696	ko04070//Phosphatidylinositol signaling system;ko00562//Inositol phosphate metabolism	Metabolism;Environmental Information Processing	Carbohydrate metabolism;Signal transduction
100383738	ko04145//Phagosome;ko00970//Aminoacyl-tRNA biosynthesis;ko01100//Metabolic pathways;ko00190//Oxidative phosphorylation	Metabolism;Genetic Information Processing;Cellular Processes	Energy metabolism;Translation;Transport and catabolism;Global and overview maps
100383768	ko00906//Carotenoid biosynthesis;ko01110//Biosynthesis of secondary metabolites;ko01100//Metabolic pathways	Metabolism	Global and overview maps;Metabolism of terpenoids and polyketides
100383884	ko03013//RNA transport;ko03015//mRNA surveillance pathway	Genetic Information Processing	Translation
100384003	ko04145//Phagosome	Cellular Processes	Transport and catabolism
100384027	ko00071//Fatty acid degradation;ko01100//Metabolic pathways;ko01212//Fatty acid metabolism;ko00280//Valine, leucine and isoleucine degradation;ko01110//Biosynthesis of secondary metabolites;ko04146//Peroxisome;ko00592//alpha-Linolenic acid metabolism;ko01040//Biosynthesis of unsaturated fatty acids	Metabolism;Cellular Processes	Global and overview maps;Lipid metabolism;Transport and catabolism;Amino acid metabolism
100384153	ko00940//Phenylpropanoid biosynthesis;ko01100//Metabolic pathways;ko01110//Biosynthesis of secondary metabolites	Metabolism	Global and overview maps;Biosynthesis of other secondary metabolites
100384211	ko01100//Metabolic pathways	Metabolism	Global and overview maps
100384273	ko04146//Peroxisome;ko04075//Plant hormone signal transduction;ko04626//Plant-pathogen interaction;ko04016//MAPK signaling pathway - plant	Environmental Information Processing;Cellular Processes;Organismal Systems	Transport and catabolism;Environmental adaptation;Signal transduction
100384301	ko00061//Fatty acid biosynthesis;ko04016//MAPK signaling pathway - plant;ko00520//Amino sugar and nucleotide sugar metabolism;ko01100//Metabolic pathways;ko00071//Fatty acid degradation;ko01212//Fatty acid metabolism;ko04146//Peroxisome	Cellular Processes;Environmental Information Processing;Metabolism	Global and overview maps;Transport and catabolism;Carbohydrate metabolism;Lipid metabolism;Signal transduction
100384370	ko01110//Biosynthesis of secondary metabolites;ko01230//Biosynthesis of amino acids;ko01210//2-Oxocarboxylic acid metabolism;ko00220//Arginine biosynthesis;ko01100//Metabolic pathways	Metabolism	Global and overview maps;Amino acid metabolism
100384373	ko03015//mRNA surveillance pathway;ko03013//RNA transport	Genetic Information Processing	Translation
100384710	ko00073//Cutin, suberine and wax biosynthesis	Metabolism	Lipid metabolism
100501201	ko03018//RNA degradation;ko03013//RNA transport;ko03015//mRNA surveillance pathway	Genetic Information Processing	Translation;Folding, sorting and degradation
100501222	ko00562//Inositol phosphate metabolism;ko04070//Phosphatidylinositol signaling system;ko04145//Phagosome	Metabolism;Environmental Information Processing;Cellular Processes	Signal transduction;Carbohydrate metabolism;Transport and catabolism
100501330	ko03430//Mismatch repair;ko03420//Nucleotide excision repair;ko03440//Homologous recombination;ko03030//DNA replication	Genetic Information Processing	Replication and repair
100502167	ko04016//MAPK signaling pathway - plant;ko04626//Plant-pathogen interaction	Organismal Systems;Environmental Information Processing	Environmental adaptation;Signal transduction
100502189	ko01100//Metabolic pathways;ko00260//Glycine, serine and threonine metabolism;ko01110//Biosynthesis of secondary metabolites;ko00360//Phenylalanine metabolism;ko00410//beta-Alanine metabolism;ko03440//Homologous recombination;ko00960//Tropane, piperidine and pyridine alkaloid biosynthesis;ko00350//Tyrosine metabolism;ko00950//Isoquinoline alkaloid biosynthesis	Metabolism;Genetic Information Processing	Replication and repair;Amino acid metabolism;Biosynthesis of other secondary metabolites;Global and overview maps;Metabolism of other amino acids
100502200	ko04146//Peroxisome	Cellular Processes	Transport and catabolism
100502223	ko00515//Mannose type O-glycan biosynthesis;ko01100//Metabolic pathways	Metabolism	Glycan biosynthesis and metabolism;Global and overview maps
100502423	ko00310//Lysine degradation;ko00563//Glycosylphosphatidylinositol (GPI)-anchor biosynthesis;ko00190//Oxidative phosphorylation;ko01100//Metabolic pathways	Metabolism	Amino acid metabolism;Glycan biosynthesis and metabolism;Energy metabolism;Global and overview maps
100502515	ko04144//Endocytosis	Cellular Processes	Transport and catabolism
103627335	ko03015//mRNA surveillance pathway;ko03013//RNA transport	Genetic Information Processing	Translation
103627470	ko04141//Protein processing in endoplasmic reticulum	Genetic Information Processing	Folding, sorting and degradation
103627479	ko04075//Plant hormone signal transduction	Environmental Information Processing	Signal transduction
103627862	ko01110//Biosynthesis of secondary metabolites;ko03013//RNA transport;ko01100//Metabolic pathways;ko00940//Phenylpropanoid biosynthesis;ko03015//mRNA surveillance pathway	Genetic Information Processing;Metabolism	Translation;Biosynthesis of other secondary metabolites;Global and overview maps
103627967	ko01100//Metabolic pathways;ko00040//Pentose and glucuronate interconversions;ko00052//Galactose metabolism;ko00520//Amino sugar and nucleotide sugar metabolism;ko04144//Endocytosis;ko00053//Ascorbate and aldarate metabolism	Metabolism;Cellular Processes	Global and overview maps;Carbohydrate metabolism;Transport and catabolism
103628650	ko03410//Base excision repair;ko03013//RNA transport	Genetic Information Processing	Translation;Replication and repair
103629078	ko04141//Protein processing in endoplasmic reticulum;ko04146//Peroxisome;ko00010//Glycolysis / Gluconeogenesis;ko00500//Starch and sucrose metabolism;ko01110//Biosynthesis of secondary metabolites;ko00073//Cutin, suberine and wax biosynthesis;ko00190//Oxidative phosphorylation;ko01100//Metabolic pathways;ko00520//Amino sugar and nucleotide sugar metabolism;ko00030//Pentose phosphate pathway;ko012…	Metabolism;Genetic Information Processing;Cellular Processes	Folding, sorting and degradation;Lipid metabolism;Global and overview maps;Carbohydrate metabolism;Transport and catabolism;Energy metabolism
103629246	ko04712//Circadian rhythm - plant;ko03013//RNA transport	Organismal Systems;Genetic Information Processing	Environmental adaptation;Translation
103629492	ko00511//Other glycan degradation	Metabolism	Glycan biosynthesis and metabolism
103629565	ko00240//Pyrimidine metabolism;ko01100//Metabolic pathways;ko00230//Purine metabolism;ko03430//Mismatch repair;ko03020//RNA polymerase	Genetic Information Processing;Metabolism	Nucleotide metabolism;Replication and repair;Transcription;Global and overview maps
103629614	ko03013//RNA transport;ko03015//mRNA surveillance pathway	Genetic Information Processing	Translation
103629617	ko01100//Metabolic pathways;ko00051//Fructose and mannose metabolism;ko00052//Galactose metabolism;ko03018//RNA degradation;ko01200//Carbon metabolism;ko01230//Biosynthesis of amino acids;ko00030//Pentose phosphate pathway;ko00010//Glycolysis / Gluconeogenesis;ko01110//Biosynthesis of secondary metabolites	Metabolism;Genetic Information Processing	Global and overview maps;Folding, sorting and degradation;Carbohydrate metabolism
103630291	ko03008//Ribosome biogenesis in eukaryotes;ko03013//RNA transport	Genetic Information Processing	Translation
103630979	ko00592//alpha-Linolenic acid metabolism;ko01110//Biosynthesis of secondary metabolites;ko00564//Glycerophospholipid metabolism;ko01100//Metabolic pathways	Metabolism	Lipid metabolism;Global and overview maps
103630993	ko00940//Phenylpropanoid biosynthesis;ko01100//Metabolic pathways;ko01110//Biosynthesis of secondary metabolites	Metabolism	Global and overview maps;Biosynthesis of other secondary metabolites
103631868	ko00940//Phenylpropanoid biosynthesis;ko01110//Biosynthesis of secondary metabolites;ko01100//Metabolic pathways	Metabolism	Biosynthesis of other secondary metabolites;Global and overview maps
103631998	ko03013//RNA transport;ko03015//mRNA surveillance pathway	Genetic Information Processing	Translation
103632088	ko03040//Spliceosome	Genetic Information Processing	Transcription
103632098	ko01100//Metabolic pathways;ko00600//Sphingolipid metabolism	Metabolism	Global and overview maps;Lipid metabolism
103632334	ko01100//Metabolic pathways;ko00600//Sphingolipid metabolism	Metabolism	Lipid metabolism;Global and overview maps
103632597	ko02010//ABC transporters	Environmental Information Processing	Membrane transport
103632672	ko00910//Nitrogen metabolism	Metabolism	Energy metabolism
103632686	ko01100//Metabolic pathways;ko00940//Phenylpropanoid biosynthesis;ko01110//Biosynthesis of secondary metabolites	Metabolism	Biosynthesis of other secondary metabolites;Global and overview maps
103632712	ko00600//Sphingolipid metabolism;ko01100//Metabolic pathways	Metabolism	Global and overview maps;Lipid metabolism
103632890	ko02010//ABC transporters	Environmental Information Processing	Membrane transport
103632920	ko03015//mRNA surveillance pathway	Genetic Information Processing	Translation
103632998	ko00190//Oxidative phosphorylation	Metabolism	Energy metabolism
103633012	ko04626//Plant-pathogen interaction	Organismal Systems	Environmental adaptation
103633018	ko03010//Ribosome	Genetic Information Processing	Translation
103633051	ko00310//Lysine degradation	Metabolism	Amino acid metabolism
103633278	ko00230//Purine metabolism;ko00240//Pyrimidine metabolism	Metabolism	Nucleotide metabolism
103633296	ko01210//2-Oxocarboxylic acid metabolism;ko00020//Citrate cycle (TCA cycle);ko00480//Glutathione metabolism;ko01100//Metabolic pathways;ko01230//Biosynthesis of amino acids;ko00190//Oxidative phosphorylation;ko01200//Carbon metabolism;ko01110//Biosynthesis of secondary metabolites;ko04146//Peroxisome	Cellular Processes;Metabolism	Transport and catabolism;Energy metabolism;Metabolism of other amino acids;Carbohydrate metabolism;Global and overview maps
103633730	ko01100//Metabolic pathways;ko00130//Ubiquinone and other terpenoid-quinone biosynthesis;ko01110//Biosynthesis of secondary metabolites	Metabolism	Global and overview maps;Metabolism of cofactors and vitamins
103634743	ko00565//Ether lipid metabolism;ko01100//Metabolic pathways;ko01110//Biosynthesis of secondary metabolites;ko00564//Glycerophospholipid metabolism	Metabolism	Lipid metabolism;Global and overview maps
103636355	ko03022//Basal transcription factors	Genetic Information Processing	Transcription
103636436	ko03030//DNA replication	Genetic Information Processing	Replication and repair
103637442	ko00240//Pyrimidine metabolism;ko01100//Metabolic pathways	Metabolism	Global and overview maps;Nucleotide metabolism
103639380	ko00600//Sphingolipid metabolism;ko01100//Metabolic pathways;ko00531//Glycosaminoglycan degradation;ko00052//Galactose metabolism;ko00511//Other glycan degradation;ko03015//mRNA surveillance pathway;ko03013//RNA transport;ko00604//Glycosphingolipid biosynthesis - ganglio series	Metabolism;Genetic Information Processing	Translation;Glycan biosynthesis and metabolism;Carbohydrate metabolism;Lipid metabolism;Global and overview maps
103639603	ko04626//Plant-pathogen interaction	Organismal Systems	Environmental adaptation
103641292	ko02010//ABC transporters	Environmental Information Processing	Membrane transport
103641690	ko03430//Mismatch repair;ko03420//Nucleotide excision repair;ko03030//DNA replication;ko03440//Homologous recombination	Genetic Information Processing	Replication and repair
103641878	ko04120//Ubiquitin mediated proteolysis	Genetic Information Processing	Folding, sorting and degradation
103642183	ko01100//Metabolic pathways;ko01212//Fatty acid metabolism;ko00061//Fatty acid biosynthesis	Metabolism	Lipid metabolism;Global and overview maps
103643361	ko03030//DNA replication;ko03430//Mismatch repair;ko03420//Nucleotide excision repair;ko03440//Homologous recombination	Genetic Information Processing	Replication and repair
103643513	ko04712//Circadian rhythm - plant	Organismal Systems	Environmental adaptation
103644007	ko03050//Proteasome	Genetic Information Processing	Folding, sorting and degradation
103644289	ko01110//Biosynthesis of secondary metabolites;ko00250//Alanine, aspartate and glutamate metabolism;ko01100//Metabolic pathways;ko01230//Biosynthesis of amino acids;ko00910//Nitrogen metabolism	Metabolism	Global and overview maps;Energy metabolism;Amino acid metabolism
103644290	ko01110//Biosynthesis of secondary metabolites;ko01100//Metabolic pathways;ko00910//Nitrogen metabolism;ko01230//Biosynthesis of amino acids;ko00250//Alanine, aspartate and glutamate metabolism	Metabolism	Global and overview maps;Amino acid metabolism;Energy metabolism
103644300	ko00760//Nicotinate and nicotinamide metabolism;ko01100//Metabolic pathways;ko00250//Alanine, aspartate and glutamate metabolism	Metabolism	Amino acid metabolism;Metabolism of cofactors and vitamins;Global and overview maps
103645450	ko04144//Endocytosis	Cellular Processes	Transport and catabolism
103645490	ko00480//Glutathione metabolism;ko01100//Metabolic pathways	Metabolism	Metabolism of other amino acids;Global and overview maps
103645750	ko04136//Autophagy - other	Cellular Processes	Transport and catabolism
103645854	ko00910//Nitrogen metabolism	Metabolism	Energy metabolism
103645981	ko03420//Nucleotide excision repair;ko04141//Protein processing in endoplasmic reticulum	Genetic Information Processing	Replication and repair;Folding, sorting and degradation
103646105	ko03010//Ribosome	Genetic Information Processing	Translation
103646147	ko04075//Plant hormone signal transduction	Environmental Information Processing	Signal transduction
103646156	ko01100//Metabolic pathways;ko00600//Sphingolipid metabolism	Metabolism	Lipid metabolism;Global and overview maps
103646173	ko03008//Ribosome biogenesis in eukaryotes	Genetic Information Processing	Translation
103646370	ko03015//mRNA surveillance pathway;ko03013//RNA transport	Genetic Information Processing	Translation
103646491	ko00520//Amino sugar and nucleotide sugar metabolism;ko01100//Metabolic pathways;ko00053//Ascorbate and aldarate metabolism;ko00040//Pentose and glucuronate interconversions;ko00052//Galactose metabolism	Metabolism	Carbohydrate metabolism;Global and overview maps
103646569	ko01100//Metabolic pathways;ko04146//Peroxisome;ko00520//Amino sugar and nucleotide sugar metabolism	Metabolism;Cellular Processes	Global and overview maps;Carbohydrate metabolism;Transport and catabolism
103646640	ko03040//Spliceosome;ko03015//mRNA surveillance pathway	Genetic Information Processing	Translation;Transcription
103646824	ko00230//Purine metabolism;ko00240//Pyrimidine metabolism;ko01100//Metabolic pathways;ko03020//RNA polymerase	Genetic Information Processing;Metabolism	Transcription;Global and overview maps;Nucleotide metabolism
103646882	ko04626//Plant-pathogen interaction	Organismal Systems	Environmental adaptation
103647306	ko00561//Glycerolipid metabolism;ko01100//Metabolic pathways;ko04626//Plant-pathogen interaction	Organismal Systems;Metabolism	Environmental adaptation;Global and overview maps;Lipid metabolism
103647391	ko00944//Flavone and flavonol biosynthesis;ko01110//Biosynthesis of secondary metabolites	Metabolism	Global and overview maps;Biosynthesis of other secondary metabolites
103647411	ko04075//Plant hormone signal transduction	Environmental Information Processing	Signal transduction
103647455	ko03013//RNA transport;ko03015//mRNA surveillance pathway	Genetic Information Processing	Translation
103647611	ko01100//Metabolic pathways	Metabolism	Global and overview maps
103648003	ko03040//Spliceosome;ko04016//MAPK signaling pathway - plant;ko04626//Plant-pathogen interaction	Genetic Information Processing;Organismal Systems;Environmental Information Processing	Transcription;Environmental adaptation;Signal transduction
103648077	ko01100//Metabolic pathways;ko03020//RNA polymerase;ko00230//Purine metabolism;ko04626//Plant-pathogen interaction;ko00240//Pyrimidine metabolism	Genetic Information Processing;Metabolism;Organismal Systems	Nucleotide metabolism;Transcription;Environmental adaptation;Global and overview maps
103648180	ko00480//Glutathione metabolism;ko00270//Cysteine and methionine metabolism;ko01100//Metabolic pathways	Metabolism	Metabolism of other amino acids;Amino acid metabolism;Global and overview maps
103648314	ko04626//Plant-pathogen interaction	Organismal Systems	Environmental adaptation
103648566	ko00052//Galactose metabolism	Metabolism	Carbohydrate metabolism
103648616	ko03050//Proteasome	Genetic Information Processing	Folding, sorting and degradation
103650928	ko00965//Betalain biosynthesis	Metabolism	Biosynthesis of other secondary metabolites
103651631	ko03013//RNA transport	Genetic Information Processing	Translation
103652876	ko04712//Circadian rhythm - plant;ko03008//Ribosome biogenesis in eukaryotes	Organismal Systems;Genetic Information Processing	Translation;Environmental adaptation
103652912	ko04626//Plant-pathogen interaction;ko04016//MAPK signaling pathway - plant;ko03040//Spliceosome	Environmental Information Processing;Genetic Information Processing;Organismal Systems	Environmental adaptation;Signal transduction;Transcription
103654295	ko03013//RNA transport;ko03015//mRNA surveillance pathway	Genetic Information Processing	Translation
103654949	ko04141//Protein processing in endoplasmic reticulum	Genetic Information Processing	Folding, sorting and degradation
107604628	ko03040//Spliceosome	Genetic Information Processing	Transcription
109940159	ko01100//Metabolic pathways;ko00940//Phenylpropanoid biosynthesis;ko01110//Biosynthesis of secondary metabolites	Metabolism	Biosynthesis of other secondary metabolites;Global and overview maps
109940748	ko04144//Endocytosis	Cellular Processes	Transport and catabolism
109941160	ko01100//Metabolic pathways;ko04016//MAPK signaling pathway - plant;ko00520//Amino sugar and nucleotide sugar metabolism	Environmental Information Processing;Metabolism	Carbohydrate metabolism;Signal transduction;Global and overview maps
109943945	ko00053//Ascorbate and aldarate metabolism;ko01100//Metabolic pathways	Metabolism	Carbohydrate metabolism;Global and overview maps
109943985	ko04141//Protein processing in endoplasmic reticulum;ko04144//Endocytosis;ko03040//Spliceosome	Genetic Information Processing;Cellular Processes	Transcription;Folding, sorting and degradation;Transport and catabolism
109944103	ko04626//Plant-pathogen interaction	Organismal Systems	Environmental adaptation
109944397	ko00500//Starch and sucrose metabolism;ko01100//Metabolic pathways;ko03020//RNA polymerase;ko00240//Pyrimidine metabolism;ko00230//Purine metabolism	Metabolism;Genetic Information Processing	Carbohydrate metabolism;Global and overview maps;Transcription;Nucleotide metabolism
109946110	ko03013//RNA transport;ko03015//mRNA surveillance pathway	Genetic Information Processing	Translation
109946117	ko00942//Anthocyanin biosynthesis	Metabolism	Biosynthesis of other secondary metabolites

## Sheet: Supplementary Table 6
Supplementary Table 6 DEGs in WT and lpa1 in plant hormone signal transduction pathways
Up-regulated gene	Gene annotation	Down-regulated gene	Gene annotation
100037791	uncharacterized protein LOC100037791	100192658	uncharacterized protein LOC100192658
100191211	uncharacterized protein LOC100191211	100274580	uncharacterized protein LOC100274580
100191257	Protein TIFY 10B	100275133	uncharacterized protein LOC100275133
100191784	uncharacterized protein LOC100191784	100279578	uncharacterized protein LOC100279578
100192007	uncharacterized protein LOC100192007	100280445	indole-3-acetic acid amido synthetase
100192924	uncharacterized protein LOC100192924	100281448	IAA9 - auxin-responsive Aux/IAA family member
100216634	uncharacterized protein LOC100216634	100281868	uncharacterized protein LOC100281868
100216870	uncharacterized protein LOC100216870	100284557	uncharacterized protein LOC100284557
100217235	RR1-Corn type-A response regulator	100285149	ABA response element binding factor
100272577	IAA23-auxin-responsive Aux/IAA family member	100285214	uncharacterized protein LOC100285214
100272726	uncharacterized protein LOC100272726	100381549	uncharacterized protein LOC100381549
100272820	pathogenesis-related protein PRMS precursor	100384496	uncharacterized protein LOC100384496
100273821	uncharacterized protein LOC100273821	100502393	uncharacterized protein LOC100502393
100274141	uncharacterized protein LOC100274141	100502540	ABRE binding protein
100274370	putative tify domain/CCT motif transcription factor family protein	103627330	ETHYLENE INSENSITIVE 3-like 5 protein
100274569	uncharacterized protein LOC100274569 isoform 1	103631518	auxin-responsive protein IAA1
100276383	uncharacterized protein LOC100276383	103633348	protein TIFY 3 isoform X2
100280297	uncharacterized protein LOC100280297	103638584	protein TIFY 3 isoform X1
100280600	IAA24 - auxin-responsive Aux/IAA family member	103643992	protein TIFY 3 isoform X1
100280805	SAUR11 - auxin-responsive SAUR family member	107522023	uncharacterized protein LOC107522023
100281003	SAUR16 - auxin-responsive SAUR family member
100281845	SAUR25 - auxin-responsive SAUR family member
100281912	uncharacterized protein LOC100281912
100282511	ATP binding protein
100282729	gpm300; uncharacterized protein LOC100282729
100283151	uncharacterized protein LOC100283151
100283352	IAA7 - auxin-responsive Aux/IAA family member
100283579	IAA13 - auxin-responsive Aux/IAA family member
100284071	uncharacterized protein LOC100284071
100284202	SAUR20 - auxin-responsive SAUR family member
100284262	uncharacterized protein LOC100284262
100284388	calmodulin binding protein
100284433	uncharacterized protein LOC100284433
100284541	uncharacterized protein LOC100284541
100284778	uncharacterized protein LOC100284778
100284894	gpm925; uncharacterized protein LOC100284894
100284979	uncharacterized protein LOC100284979
100285207	uncharacterized protein LOC100285207
100285223	protein phosphatase 2C ABI1
100285387	indole-3-acetic acid-amido synthetase GH3.8
100285752	cyclin delta-3
100286028	uncharacterized protein LOC100286028
100286212	uncharacterized protein LOC100286212
100381449	uncharacterized protein LOC100381449
100382171	uncharacterized protein LOC100382171
100383126	uncharacterized protein LOC100383126
100383226	uncharacterized protein LOC100383226
100383759	uncharacterized protein LOC100383759 isoform 1
100384222	uncharacterized protein LOC100384222
100384587	uncharacterized protein LOC100384587
100502214	uncharacterized protein LOC100502214
103627479	auxin-responsive protein SAUR36
103633350	BES1/BZR1 protein
103633580	protein ETHYLENE-INSENSITIVE 3-like 2
103637689	serine/threonine-protein kinase BSK2
103640657	BTB/POZ domain and ankyrin repeat-containing protein NH5.2
103640762	transcription factor TGAL11
103641361	transcription factor APG isoform X2
103642058	auxin-responsive protein SAUR71
103642161	indole-3-acetic acid-induced protein ARG7
103642166	auxin response factor 11 isoform X1
103642983	brassinosteroid LRR receptor kinase BRI1
103645804	auxin-responsive protein SAUR36
103645805	indole-3-acetic acid-induced protein ARG7
103646147	uncharacterized protein LOC103646147
103647110	BTB/POZ domain and ankyrin repeat-containing protein NH5.1
103647411	uncharacterized protein LOC103647411
103647454	uncharacterized protein LOC103647454 isoform X1
103650192	uncharacterized protein LOC103650192
103650745	BTB/POZ domain and ankyrin repeat-containing protein NPR5
103651132	probable indole-3-acetic acid-amido synthetase GH3.1
103651689	protein TIFY 3 isoform X1
103653123	auxin-induced protein 15A
103653667	ETHYLENE INSENSITIVE 3-like 5 protein
103654551	auxin transporter-like protein 3
107275219	uncharacterized protein LOC107275219
107546748	uncharacterized protein LOC107546748
109939618	auxin-responsive protein SAUR72
109944035	transcription factor TGAL7 isoform X1
109946079	BTB/POZ domain and ankyrin repeat-containing protein NH5.2
541613 K1	tokinin response regulator 1
541624 K1	tokinin response regulator 2
541630 K1	characterized protein LOC541630
541632 K1	characterized protein LOC541632
541633 K1	sponse regulator 7
541670 K1	anscription factor LG2
541998 K1	xin import carrier 1
542407 K1	topine synthase binding factor 3
